# Supplementary material for: Benzyl N′-(1H-indol-2-ylmethyl­ene)hydrazinecarbodithio­ate ethanol hemisolvate
Source: Acta Crystallogr Sect E Struct Rep Online. 2008 Nov 26;64(Pt 12):o2445. doi: 10.1107/S1600536808038609 (PMC2959809; doi:10.1107/S1600536808038609)
Supplement: Supplementary file 1 [file e-64-o2445-sup1.cif]

##############################################################################
###                                                                        ###
###        Electronic paper (Acta Crystallographica Section E)             ###
###                                                                        ###
##############################################################################
#                                                                            #
# This CIF contains the data in a paper accepted for publication in Acta     #
# Crystallographica Section E. It conforms to the requirements of Notes      #
# for Authors for Section E, and has been peer reviewed under the auspices   #
# of the IUCr Commission on Journals.                                        #
#                                                                            #
# Full details of the Crystallographic Information File format               #
# are given in the paper "The Crystallographic Information File (CIF):       #
# a New Standard Archive File for Crystallography" by S. R. Hall, F. H.      #
# Allen and I. D. Brown [Acta Cryst. (1991), A47, 655-685].                  #
#                                                                            #
# The current version of the core CIF dictionary is obtainable from          #
# ftp://ftp.iucr.org/pub/cif_core.dic. The current version number is 2.4.    #
#                                                                            #
# Software is freely available for graphical display of the structure(s) in  #
# this CIF.  For information consult the CIF home page http://www.iucr.org/  #
# cif/home.html                                                              #
#                                                                            #
# This file may be used for bona fide research purposes within the           #
# scientific community so long as proper attribution is given to the journal # 
# article from which it was obtained.                                        #
#                                                                            #
##############################################################################
                                             
data_global
_audit_creation_method     SHELXL-97
_journal_date_recd_electronic     2008-11-15
_journal_date_accepted     2008-11-19
_journal_name_full     'Acta Crystallographica, Section E'
_journal_year     2008
_journal_volume     64
_journal_issue     12
_journal_page_first     o2445
_journal_page_last     o2445
_journal_paper_category     QO
_journal_coeditor_code     HB2851
_publ_contact_author
;
Dr. Seik Weng Ng
Department of Chemistry
University of Malaya
50603 Kuala Lumpur
Malaysia
;
_publ_contact_author_email     seikweng@um.edu.my
_publ_contact_author_fax     '03 7967 4193'
_publ_contact_author_phone     '03 7967 6778'
_publ_section_title
;
Benzyl <i>N</i>'-(1<i>H</i>-indol-2-ylmethylene)hydrazinecarbodithioate ethanol
hemisolvate
;
loop_
    _publ_author_name
    _publ_author_address
    'Khaledi, Hamid'
;
Department of Chemistry
University of Malaya
50603 Kuala Lumpur
Malaysia
;
    'Mohd Ali, Hapipah'
;
Department of Chemistry
University of Malaya
50603 Kuala Lumpur
Malaysia
;
    'Ng, Seik Weng'
;
Department of Chemistry
University of Malaya
50603 Kuala Lumpur
Malaysia
;
data_I
_audit_creation_method     SHELXL-97
_chemical_name_systematic
;
Benzyl N'-(1<i>H</i>-indol-2-ylmethylene)hydrazinecarbodithioate ethanol
hemisolvate
;
_chemical_name_common     ?
_chemical_formula_moiety     'C17 H15 N3 S2, 0.5(C2 H6 O)'
_chemical_formula_sum     'C18 H18 N3 O0.50 S2'
_chemical_formula_iupac     'C17 H15 N3 S2, 0.5C2 H6 O'
_chemical_formula_weight     348.47
_chemical_melting_point     ?
_symmetry_cell_setting     Monoclinic
_symmetry_space_group_name_H-M     'C 2/c'
_symmetry_space_group_name_Hall     '-C 2yc'
loop_
    _symmetry_equiv_pos_as_xyz
    'x, y, z'
    'x, -y, z+1/2'
    'x+1/2, y+1/2, z'
    'x+1/2, -y+1/2, z+1/2'
    '-x, -y, -z'
    '-x, y, -z-1/2'
    '-x+1/2, -y+1/2, -z'
    '-x+1/2, y+1/2, -z-1/2'
_cell_length_a     13.4225(2)
_cell_length_b     15.4088(2)
_cell_length_c     16.8120(3)
_cell_angle_alpha     90.00
_cell_angle_beta     102.6370(10)
_cell_angle_gamma     90.00
_cell_volume     3392.90(9)
_cell_formula_units_Z     8
_cell_measurement_reflns_used     5259
_cell_measurement_theta_min     2.5
_cell_measurement_theta_max     28.3
_cell_measurement_temperature     100(2)
_exptl_crystal_description     Block
_exptl_crystal_colour     Yellow
_exptl_crystal_size_max     0.25
_exptl_crystal_size_mid     0.20
_exptl_crystal_size_min     0.15
_exptl_crystal_density_diffrn     1.364
_exptl_crystal_density_meas     ?
_exptl_crystal_density_method     'not measured'
_exptl_crystal_F_000     1464
_exptl_absorpt_coefficient_mu     0.320
_exptl_absorpt_correction_type     multi-scan
_exptl_absorpt_process_details     '(SADABS; Sheldrick, 1996)'
_exptl_absorpt_correction_T_min     0.924
_exptl_absorpt_correction_T_max     0.954
_diffrn_ambient_temperature     100(2)
_diffrn_radiation_type     MoK\a
_diffrn_radiation_wavelength     0.71073
_diffrn_radiation_source     'fine-focus sealed tube'
_diffrn_radiation_monochromator     graphite
_diffrn_measurement_device_type     'Bruker SMART APEX CCD'
_diffrn_measurement_method     \w
_diffrn_detector_area_resol_mean     ?
_diffrn_reflns_number     14302
_diffrn_reflns_av_R_equivalents     0.0278
_diffrn_reflns_av_sigmaI/netI     0.0272
_diffrn_reflns_theta_min     2.04
_diffrn_reflns_theta_max     27.50
_diffrn_reflns_theta_full     27.50
_diffrn_measured_fraction_theta_max     0.999
_diffrn_measured_fraction_theta_full     0.999
_diffrn_reflns_limit_h_min     -16
_diffrn_reflns_limit_h_max     17
_diffrn_reflns_limit_k_min     -19
_diffrn_reflns_limit_k_max     20
_diffrn_reflns_limit_l_min     -21
_diffrn_reflns_limit_l_max     17
_diffrn_standards_number     0
_diffrn_standards_interval_count     0
_diffrn_standards_interval_time     0
_diffrn_standards_decay_%     0
_reflns_number_total     3897
_reflns_number_gt     3332
_reflns_threshold_expression     I>2\s(I)
_refine_ls_structure_factor_coef     Fsqd
_refine_ls_matrix_type     full
_refine_ls_R_factor_all     0.0405
_refine_ls_R_factor_gt     0.0329
_refine_ls_wR_factor_gt     0.0826
_refine_ls_wR_factor_ref     0.0879
_refine_ls_goodness_of_fit_ref     1.032
_refine_ls_restrained_S_all     1.033
_refine_ls_number_reflns     3897
_refine_ls_number_parameters     232
_refine_ls_number_restraints     5
_refine_ls_hydrogen_treatment     mixed
_refine_ls_weighting_scheme     calc
_refine_ls_weighting_details
         'calc w=1/[\s^2^(Fo^2^)+(0.0411P)^2^+3.3308P] where P=(Fo^2^+2Fc^2^)/3'
_atom_sites_solution_hydrogens     geom
_atom_sites_solution_primary     direct
_atom_sites_solution_secondary     difmap
_refine_ls_shift/su_max     0.001
_refine_ls_shift/su_mean     0.001
_refine_diff_density_max     0.350
_refine_diff_density_min     -0.399
_refine_ls_extinction_method     none
_refine_ls_extinction_coef     ?
loop_
    _atom_type_symbol
    _atom_type_description
    _atom_type_scat_dispersion_real
    _atom_type_scat_dispersion_imag
    _atom_type_scat_source
    'C' 'C' 0.0033 0.0016
                         'International Tables Vol C Tables 4.2.6.8 and 6.1.1.4'
    'H' 'H' 0.0000 0.0000
                         'International Tables Vol C Tables 4.2.6.8 and 6.1.1.4'
    'N' 'N' 0.0061 0.0033
                         'International Tables Vol C Tables 4.2.6.8 and 6.1.1.4'
    'O' 'O' 0.0106 0.0060
                         'International Tables Vol C Tables 4.2.6.8 and 6.1.1.4'
    'S' 'S' 0.1246 0.1234
                         'International Tables Vol C Tables 4.2.6.8 and 6.1.1.4'
_computing_data_collection     'APEX2 (Bruker, 2007)'
_computing_cell_refinement     'SAINT (Bruker, 2007)'
_computing_data_reduction     'SAINT (Bruker, 2007)'
_computing_structure_solution     'SHELXS97 (Sheldrick, 2008)'
_computing_structure_refinement     'SHELXL97 (Sheldrick, 2008)'
_computing_molecular_graphics     'X-SEED (Barbour, 2001)'
_computing_publication_material     'pubCIF (Westrip, 2008)'
loop_
    _atom_site_type_symbol
    _atom_site_label
    _atom_site_fract_x
    _atom_site_fract_y
    _atom_site_fract_z
    _atom_site_U_iso_or_equiv
    _atom_site_adp_type
    _atom_site_calc_flag
    _atom_site_refinement_flags
    _atom_site_occupancy
    _atom_site_disorder_assembly
    _atom_site_disorder_group
    S S1 0.58648(3) 0.69507(2) 0.36508(2) 0.01972(10) Uani d . 1 . .
    S S2 0.56141(3) 0.50160(2) 0.38844(2) 0.02263(11) Uani d . 1 . .
    N N1 0.48149(10) 0.62574(8) 0.46106(8) 0.0201(3) Uani d D 1 . .
    H H1N 0.4612(15) 0.5843(10) 0.4893(11) 0.036(5) Uiso d D 1 . .
    N N2 0.45977(10) 0.71147(8) 0.47237(8) 0.0200(3) Uani d . 1 . .
    N N3 0.39716(10) 0.88130(8) 0.48940(8) 0.0205(3) Uani d D 1 . .
    H H3N 0.4341(14) 0.8771(13) 0.4528(10) 0.039(6) Uiso d D 1 . .
    C C1 0.72885(12) 0.71544(9) 0.27832(9) 0.0199(3) Uani d . 1 . .
    C C2 0.83286(12) 0.71386(11) 0.31290(10) 0.0254(3) Uani d . 1 . .
    H H2 0.8608 0.6671 0.3476 0.031 Uiso calc R 1 . .
    C C3 0.89612(13) 0.77961(12) 0.29733(10) 0.0297(4) Uani d . 1 . .
    H H3 0.9671 0.7776 0.3212 0.036 Uiso calc R 1 . .
    C C4 0.85687(13) 0.84829(11) 0.24721(10) 0.0260(3) Uani d . 1 . .
    H H4 0.9004 0.8937 0.2372 0.031 Uiso calc R 1 . .
    C C5 0.75366(13) 0.85010(10) 0.21189(10) 0.0242(3) Uani d . 1 . .
    H H5 0.7263 0.8968 0.1770 0.029 Uiso calc R 1 . .
    C C6 0.68972(12) 0.78405(9) 0.22712(10) 0.0222(3) Uani d . 1 . .
    H H6 0.6190 0.7858 0.2024 0.027 Uiso calc R 1 . .
    C C7 0.66018(12) 0.64525(9) 0.29845(10) 0.0211(3) Uani d . 1 . .
    H H7A 0.7011 0.5962 0.3264 0.025 Uiso calc R 1 . .
    H H7B 0.6144 0.6232 0.2482 0.025 Uiso calc R 1 . .
    C C8 0.53949(11) 0.60480(9) 0.40842(9) 0.0180(3) Uani d . 1 . .
    C C9 0.40256(11) 0.72590(9) 0.52304(9) 0.0203(3) Uani d . 1 . .
    H H9 0.3811 0.6794 0.5524 0.024 Uiso calc R 1 . .
    C C10 0.37149(11) 0.81355(9) 0.53466(9) 0.0197(3) Uani d . 1 . .
    C C11 0.31225(12) 0.84426(9) 0.58549(9) 0.0208(3) Uani d . 1 . .
    H H11 0.2848 0.8111 0.6233 0.025 Uiso calc R 1 . .
    C C12 0.29954(11) 0.93534(9) 0.57094(9) 0.0192(3) Uani d . 1 . .
    C C13 0.35401(11) 0.95615(9) 0.51045(9) 0.0197(3) Uani d . 1 . .
    C C14 0.35929(12) 1.04048(10) 0.48156(10) 0.0246(3) Uani d . 1 . .
    H H14 0.3960 1.0533 0.4407 0.030 Uiso calc R 1 . .
    C C15 0.30886(13) 1.10461(10) 0.51477(10) 0.0269(4) Uani d . 1 . .
    H H15 0.3116 1.1628 0.4967 0.032 Uiso calc R 1 . .
    C C16 0.25378(13) 1.08549(10) 0.57456(10) 0.0259(3) Uani d . 1 . .
    H H16 0.2196 1.1309 0.5960 0.031 Uiso calc R 1 . .
    C C17 0.24827(12) 1.00197(10) 0.60284(10) 0.0229(3) Uani d . 1 . .
    H H17 0.2105 0.9897 0.6431 0.027 Uiso calc R 1 . .
    O O1 0.48913(18) 0.92618(16) 0.34417(14) 0.0289(5) Uani d PD 0.50 A -1
    H H1O 0.5523(10) 0.922(3) 0.363(3) 0.045(13) Uiso d PD 0.50 B -1
    C C18 0.4709(7) 1.0002(6) 0.2875(4) 0.0472(9) Uani d PD 0.50 A -1
    H H18A 0.3966 1.0099 0.2687 0.057 Uiso calc PR 0.50 A -1
    H H18B 0.5016 1.0533 0.3157 0.057 Uiso calc PR 0.50 A -1
    C C19 0.5162(7) 0.9824(6) 0.2172(4) 0.0472(9) Uani d PD 0.50 A -1
    H H19A 0.5044 1.0320 0.1798 0.071 Uiso calc PR 0.50 A -1
    H H19B 0.4847 0.9304 0.1888 0.071 Uiso calc PR 0.50 A -1
    H H19C 0.5898 0.9729 0.2360 0.071 Uiso calc PR 0.50 A -1
loop_
    _atom_site_aniso_label
    _atom_site_aniso_U_11
    _atom_site_aniso_U_22
    _atom_site_aniso_U_33
    _atom_site_aniso_U_12
    _atom_site_aniso_U_13
    _atom_site_aniso_U_23
    S1 0.0245(2) 0.01412(17) 0.0230(2) 0.00081(13) 0.01047(15) 0.00013(13)
    S2 0.0342(2) 0.01388(17) 0.0233(2) -0.00028(14) 0.01385(17) -0.00209(14)
    N1 0.0271(7) 0.0148(6) 0.0210(7) 0.0021(5) 0.0108(5) 0.0004(5)
    N2 0.0225(6) 0.0171(6) 0.0203(7) 0.0026(5) 0.0042(5) -0.0024(5)
    N3 0.0223(6) 0.0210(6) 0.0204(7) 0.0009(5) 0.0092(5) -0.0024(5)
    C1 0.0255(8) 0.0185(7) 0.0183(7) -0.0008(6) 0.0104(6) -0.0024(5)
    C2 0.0261(8) 0.0299(8) 0.0217(8) 0.0038(6) 0.0082(7) 0.0082(6)
    C3 0.0207(8) 0.0439(10) 0.0241(9) -0.0035(7) 0.0045(7) 0.0074(7)
    C4 0.0293(9) 0.0299(8) 0.0202(8) -0.0086(7) 0.0087(7) 0.0026(6)
    C5 0.0316(9) 0.0207(7) 0.0204(8) -0.0001(6) 0.0062(7) 0.0028(6)
    C6 0.0229(8) 0.0213(7) 0.0222(8) -0.0002(6) 0.0044(6) -0.0009(6)
    C7 0.0258(8) 0.0179(7) 0.0221(8) 0.0001(6) 0.0110(6) -0.0025(6)
    C8 0.0199(7) 0.0170(6) 0.0169(7) -0.0003(5) 0.0031(6) 0.0001(5)
    C9 0.0224(7) 0.0199(7) 0.0182(7) 0.0022(6) 0.0038(6) -0.0003(6)
    C10 0.0199(7) 0.0209(7) 0.0178(7) 0.0013(6) 0.0028(6) -0.0012(6)
    C11 0.0242(8) 0.0206(7) 0.0181(8) 0.0021(6) 0.0057(6) -0.0003(6)
    C12 0.0184(7) 0.0217(7) 0.0164(7) 0.0012(6) 0.0014(6) -0.0025(6)
    C13 0.0187(7) 0.0209(7) 0.0190(8) 0.0007(6) 0.0032(6) -0.0043(6)
    C14 0.0281(8) 0.0227(7) 0.0235(8) -0.0033(6) 0.0066(7) -0.0018(6)
    C15 0.0333(9) 0.0183(7) 0.0270(9) 0.0001(6) 0.0017(7) -0.0020(6)
    C16 0.0265(8) 0.0234(7) 0.0262(9) 0.0053(6) 0.0020(7) -0.0082(6)
    C17 0.0224(8) 0.0263(8) 0.0203(8) 0.0030(6) 0.0057(6) -0.0046(6)
    O1 0.0238(12) 0.0401(13) 0.0217(12) -0.0033(10) 0.0026(10) 0.0035(10)
    C18 0.041(2) 0.050(3) 0.0478(15) 0.0096(19) 0.0033(12) -0.001(2)
    C19 0.041(2) 0.050(3) 0.0478(15) 0.0096(19) 0.0033(12) -0.001(2)
loop_
    _geom_bond_atom_site_label_1
    _geom_bond_atom_site_label_2
    _geom_bond_site_symmetry_2
    _geom_bond_distance
    _geom_bond_publ_flag
    S1 C8 . 1.7506(15) ?
    S1 C7 . 1.8187(15) ?
    S2 C8 . 1.6647(14) ?
    N1 C8 . 1.3397(19) ?
    N1 N2 . 1.3748(16) ?
    N1 H1N . 0.875(9) ?
    N2 C9 . 1.285(2) ?
    N3 C13 . 1.3713(18) ?
    N3 C10 . 1.3792(19) ?
    N3 H3N . 0.873(9) ?
    C1 C2 . 1.390(2) ?
    C1 C6 . 1.392(2) ?
    C1 C7 . 1.507(2) ?
    C2 C3 . 1.383(2) ?
    C2 H2 . 0.9500 ?
    C3 C4 . 1.383(2) ?
    C3 H3 . 0.9500 ?
    C4 C5 . 1.383(2) ?
    C4 H4 . 0.9500 ?
    C5 C6 . 1.391(2) ?
    C5 H5 . 0.9500 ?
    C6 H6 . 0.9500 ?
    C7 H7A . 0.9900 ?
    C7 H7B . 0.9900 ?
    C9 C10 . 1.439(2) ?
    C9 H9 . 0.9500 ?
    C10 C11 . 1.372(2) ?
    C11 C12 . 1.428(2) ?
    C11 H11 . 0.9500 ?
    C12 C17 . 1.406(2) ?
    C12 C13 . 1.413(2) ?
    C13 C14 . 1.394(2) ?
    C14 C15 . 1.383(2) ?
    C14 H14 . 0.9500 ?
    C15 C16 . 1.403(2) ?
    C15 H15 . 0.9500 ?
    C16 C17 . 1.379(2) ?
    C16 H16 . 0.9500 ?
    C17 H17 . 0.9500 ?
    O1 C18 . 1.472(8) ?
    O1 H1O . 0.839(10) ?
    C18 C19 . 1.469(5) ?
    C18 H18A . 0.9900 ?
    C18 H18B . 0.9900 ?
    C19 H19A . 0.9800 ?
    C19 H19B . 0.9800 ?
    C19 H19C . 0.9800 ?
loop_
    _geom_angle_atom_site_label_1
    _geom_angle_atom_site_label_2
    _geom_angle_atom_site_label_3
    _geom_angle_site_symmetry_1
    _geom_angle_site_symmetry_3
    _geom_angle
    _geom_angle_publ_flag
    C8 S1 C7 . . 102.42(7) ?
    C8 N1 N2 . . 119.62(12) ?
    C8 N1 H1N . . 118.6(13) ?
    N2 N1 H1N . . 121.7(13) ?
    C9 N2 N1 . . 115.70(13) ?
    C13 N3 C10 . . 108.88(12) ?
    C13 N3 H3N . . 125.6(14) ?
    C10 N3 H3N . . 125.5(14) ?
    C2 C1 C6 . . 118.72(14) ?
    C2 C1 C7 . . 120.08(14) ?
    C6 C1 C7 . . 121.17(14) ?
    C3 C2 C1 . . 120.66(15) ?
    C3 C2 H2 . . 119.7 ?
    C1 C2 H2 . . 119.7 ?
    C4 C3 C2 . . 120.53(15) ?
    C4 C3 H3 . . 119.7 ?
    C2 C3 H3 . . 119.7 ?
    C3 C4 C5 . . 119.29(15) ?
    C3 C4 H4 . . 120.4 ?
    C5 C4 H4 . . 120.4 ?
    C4 C5 C6 . . 120.45(15) ?
    C4 C5 H5 . . 119.8 ?
    C6 C5 H5 . . 119.8 ?
    C5 C6 C1 . . 120.35(15) ?
    C5 C6 H6 . . 119.8 ?
    C1 C6 H6 . . 119.8 ?
    C1 C7 S1 . . 106.10(10) ?
    C1 C7 H7A . . 110.5 ?
    S1 C7 H7A . . 110.5 ?
    C1 C7 H7B . . 110.5 ?
    S1 C7 H7B . . 110.5 ?
    H7A C7 H7B . . 108.7 ?
    N1 C8 S2 . . 121.15(11) ?
    N1 C8 S1 . . 113.45(10) ?
    S2 C8 S1 . . 125.40(9) ?
    N2 C9 C10 . . 119.03(14) ?
    N2 C9 H9 . . 120.5 ?
    C10 C9 H9 . . 120.5 ?
    C11 C10 N3 . . 109.34(13) ?
    C11 C10 C9 . . 129.24(14) ?
    N3 C10 C9 . . 121.37(14) ?
    C10 C11 C12 . . 107.22(13) ?
    C10 C11 H11 . . 126.4 ?
    C12 C11 H11 . . 126.4 ?
    C17 C12 C13 . . 118.83(14) ?
    C17 C12 C11 . . 134.62(15) ?
    C13 C12 C11 . . 106.55(13) ?
    N3 C13 C14 . . 129.59(14) ?
    N3 C13 C12 . . 108.01(13) ?
    C14 C13 C12 . . 122.40(14) ?
    C15 C14 C13 . . 117.29(15) ?
    C15 C14 H14 . . 121.4 ?
    C13 C14 H14 . . 121.4 ?
    C14 C15 C16 . . 121.36(15) ?
    C14 C15 H15 . . 119.3 ?
    C16 C15 H15 . . 119.3 ?
    C17 C16 C15 . . 121.27(14) ?
    C17 C16 H16 . . 119.4 ?
    C15 C16 H16 . . 119.4 ?
    C16 C17 C12 . . 118.83(15) ?
    C16 C17 H17 . . 120.6 ?
    C12 C17 H17 . . 120.6 ?
    C18 O1 H1O . . 108(3) ?
    C19 C18 O1 . . 109.7(7) ?
    C19 C18 H18A . . 109.7 ?
    O1 C18 H18A . . 109.7 ?
    C19 C18 H18B . . 109.7 ?
    O1 C18 H18B . . 109.7 ?
    H18A C18 H18B . . 108.2 ?
    C18 C19 H19A . . 109.5 ?
    C18 C19 H19B . . 109.5 ?
    H19A C19 H19B . . 109.5 ?
    C18 C19 H19C . . 109.5 ?
    H19A C19 H19C . . 109.5 ?
    H19B C19 H19C . . 109.5 ?
loop_
    _geom_torsion_atom_site_label_1
    _geom_torsion_atom_site_label_2
    _geom_torsion_atom_site_label_3
    _geom_torsion_atom_site_label_4
    _geom_torsion_site_symmetry_1
    _geom_torsion_site_symmetry_2
    _geom_torsion_site_symmetry_3
    _geom_torsion_site_symmetry_4
    _geom_torsion
    _geom_torsion_publ_flag
    C8 N1 N2 C9 . . . . 179.09(14) ?
    C6 C1 C2 C3 . . . . 0.6(2) ?
    C7 C1 C2 C3 . . . . -177.57(15) ?
    C1 C2 C3 C4 . . . . 0.2(3) ?
    C2 C3 C4 C5 . . . . -0.8(3) ?
    C3 C4 C5 C6 . . . . 0.6(2) ?
    C4 C5 C6 C1 . . . . 0.2(2) ?
    C2 C1 C6 C5 . . . . -0.8(2) ?
    C7 C1 C6 C5 . . . . 177.36(14) ?
    C2 C1 C7 S1 . . . . 106.98(14) ?
    C6 C1 C7 S1 . . . . -71.14(16) ?
    C8 S1 C7 C1 . . . . -163.14(11) ?
    N2 N1 C8 S2 . . . . -176.00(11) ?
    N2 N1 C8 S1 . . . . 3.72(18) ?
    C7 S1 C8 N1 . . . . 179.96(11) ?
    C7 S1 C8 S2 . . . . -0.33(12) ?
    N1 N2 C9 C10 . . . . -176.43(13) ?
    C13 N3 C10 C11 . . . . -0.38(17) ?
    C13 N3 C10 C9 . . . . 177.30(13) ?
    N2 C9 C10 C11 . . . . -179.23(16) ?
    N2 C9 C10 N3 . . . . 3.6(2) ?
    N3 C10 C11 C12 . . . . 0.47(17) ?
    C9 C10 C11 C12 . . . . -176.97(15) ?
    C10 C11 C12 C17 . . . . 179.98(17) ?
    C10 C11 C12 C13 . . . . -0.39(17) ?
    C10 N3 C13 C14 . . . . 179.53(16) ?
    C10 N3 C13 C12 . . . . 0.12(17) ?
    C17 C12 C13 N3 . . . . 179.86(13) ?
    C11 C12 C13 N3 . . . . 0.16(16) ?
    C17 C12 C13 C14 . . . . 0.4(2) ?
    C11 C12 C13 C14 . . . . -179.30(14) ?
    N3 C13 C14 C15 . . . . -179.11(15) ?
    C12 C13 C14 C15 . . . . 0.2(2) ?
    C13 C14 C15 C16 . . . . -0.6(2) ?
    C14 C15 C16 C17 . . . . 0.3(3) ?
    C15 C16 C17 C12 . . . . 0.3(2) ?
    C13 C12 C17 C16 . . . . -0.7(2) ?
    C11 C12 C17 C16 . . . . 178.94(16) ?
loop_
    _geom_hbond_atom_site_label_D
    _geom_hbond_atom_site_label_H
    _geom_hbond_atom_site_label_A
    _geom_hbond_site_symmetry_A
    _geom_hbond_distance_DH
    _geom_hbond_distance_HA
    _geom_hbond_distance_DA
    _geom_hbond_angle_DHA
    _geom_hbond_publ_flag
    N1 H1n S2 5_666 0.880(10)
                            2.520(10)
                                    3.3500(10)
                                             159(2) yes
    N3 H3n O1 . 0.870(10)
                        2.250(10)
                                3.047(3) 153(2) yes
