# Supplementary material for: Benzyl N′-(1H-indol-2-ylmethyl­ene)hydrazinecarbodithio­ate ethanol hemisolvate
Source: Acta Crystallogr Sect E Struct Rep Online. 2008 Nov 26;64(Pt 12):o2445. doi: 10.1107/S1600536808038609 (PMC2959809; doi:10.1107/S1600536808038609)
Supplement: Supplementary file 2 [file e-64-o2445-Isup2.hkl]

# 
# h,k,l, Fc-squared, Fo-squared, sigma(Fo-squared) and status flag 
# 
data_I
_shelx_title '  C2/c' 
_shelx_refln_list_code          4 
_shelx_F_calc_maximum      466.05 
_exptl_crystal_F_000      1464.00 
_reflns_d_resolution_high  0.7697 
 
loop_ 
 _symmetry_equiv_pos_as_xyz 
 'x, y, z' 
 'x, -y, z+1/2' 
 'x+1/2, y+1/2, z' 
 'x+1/2, -y+1/2, z+1/2' 
 '-x, -y, -z' 
 '-x, y, -z-1/2' 
 '-x+1/2, -y+1/2, -z' 
 '-x+1/2, y+1/2, -z-1/2' 
 
_cell_length_a    13.4225 
_cell_length_b    15.4088 
_cell_length_c    16.8120 
_cell_angle_alpha  90.000 
_cell_angle_beta  102.637 
_cell_angle_gamma  90.000 
 
_shelx_F_squared_multiplier     1.000 
 
loop_ 
 _refln_index_h 
 _refln_index_k 
 _refln_index_l 
 _refln_F_squared_calc 
 _refln_F_squared_meas 
 _refln_F_squared_sigma 
 _refln_observed_status 
   2   0   0      189.06       76.30      6.98 o 
   4   0   0     1103.61     1244.87     25.15 o 
   6   0   0     5726.28     5352.55     75.45 o 
   8   0   0      132.88       69.12     10.93 o 
  10   0   0      102.73      110.82     15.51 o 
  12   0   0     1424.95     1382.98     59.30 o 
  14   0   0      398.43      472.73     42.12 o 
  16   0   0        0.00      -21.55     18.91 o 
   1   1   0     2715.32     3286.89    139.08 o 
   3   1   0    26385.09    28482.06    207.13 o 
   5   1   0     7544.60     7626.69     62.52 o 
   7   1   0     8432.77     8190.48     76.39 o 
   9   1   0     4202.13     4340.33     52.18 o 
  11   1   0      655.89      624.19     29.98 o 
  13   1   0      652.56      626.67     31.47 o 
  15   1   0      132.10      114.50     28.46 o 
   0   2   0     1589.71     2086.40     24.16 o 
   2   2   0     3244.76     2769.60     29.66 o 
   4   2   0    19210.93    18631.50    188.66 o 
   6   2   0      777.90      728.53     18.90 o 
   8   2   0        6.22        5.80      5.96 o 
  10   2   0     6716.02     6598.00     81.83 o 
  12   2   0      636.11      533.91     28.02 o 
  14   2   0     1230.89     1167.11     42.54 o 
  16   2   0     1850.70     1921.64     59.42 o 
   1   3   0    19000.52    17123.90    137.49 o 
   3   3   0     1819.39     1602.30     23.05 o 
   5   3   0      836.08      838.74     20.21 o 
   7   3   0     4503.12     4635.65     58.43 o 
   9   3   0     3342.08     3164.47     45.89 o 
  11   3   0       88.87      100.81     13.35 o 
  13   3   0     1551.45     1359.34     44.36 o 
  15   3   0     1825.96     1780.00     54.68 o 
   0   4   0     3623.57     3875.81     54.28 o 
   2   4   0     7245.05     7013.78     55.79 o 
   4   4   0      510.60      569.15     14.96 o 
   6   4   0     8165.27     8412.27     87.38 o 
   8   4   0     2571.93     2215.19     39.46 o 
  10   4   0      993.73      957.39     26.02 o 
  12   4   0       12.43       -4.86      9.70 o 
  14   4   0      387.35      439.19     29.46 o 
  16   4   0       61.77       61.36     24.58 o 
   1   5   0    23251.68    24565.68    185.89 o 
   3   5   0      848.01      964.72     15.52 o 
   5   5   0    17191.80    16798.25    135.43 o 
   7   5   0    27970.15    27983.46    337.85 o 
   9   5   0      120.40      103.80     12.12 o 
  11   5   0     1176.88     1111.17     29.87 o 
  13   5   0     1159.97     1170.89     38.68 o 
  15   5   0       42.51       30.59     18.98 o 
   0   6   0    14546.45    13919.88    162.45 o 
   2   6   0     1037.67      836.62     24.11 o 
   4   6   0     2049.75     2441.58     31.92 o 
   6   6   0     2693.62     2641.73     35.80 o 
   8   6   0      906.72      886.32     21.37 o 
  10   6   0     3230.76     3283.55     55.73 o 
  12   6   0      501.63      492.68     23.18 o 
  14   6   0      687.05      655.36     60.01 o 
  16   6   0      488.21      611.94     70.58 o 
   1   7   0      928.61     1105.11     22.05 o 
   3   7   0     2176.16     2398.08     34.03 o 
   5   7   0     7872.91     8743.08     89.05 o 
   7   7   0     1512.93     1480.08     27.26 o 
   9   7   0     4875.83     4848.09     68.65 o 
  11   7   0     1465.41     1477.28     44.68 o 
  13   7   0      384.56      382.14     28.15 o 
  15   7   0     2615.68     2701.43    100.09 o 
   0   8   0     1708.79     1569.93     39.75 o 
   2   8   0     2616.00     2883.84     43.81 o 
   4   8   0     4502.41     4589.05     68.43 o 
   6   8   0      116.40      178.59     10.07 o 
   8   8   0      478.94      462.11     20.29 o 
  10   8   0     2260.58     2126.41     53.13 o 
  12   8   0       81.82       82.52     17.01 o 
  14   8   0      445.10      441.23     31.67 o 
   1   9   0    17012.99    17306.75    209.73 o 
   3   9   0     2999.09     3181.90     49.17 o 
   5   9   0      259.90      249.80     15.34 o 
   7   9   0     2390.62     2302.43     39.63 o 
   9   9   0      215.54      222.75     20.89 o 
  11   9   0     1595.04     1594.08     48.85 o 
  13   9   0        0.25       -7.57     16.28 o 
  15   9   0      106.09      105.41     41.73 o 
   0  10   0    24666.01    23672.72    276.99 o 
   2  10   0     9307.91     8956.25    100.39 o 
   4  10   0      583.01      547.48     21.57 o 
   6  10   0    14582.24    14430.04    147.48 o 
   8  10   0     4027.69     3993.16     74.80 o 
  10  10   0       38.30       32.29     15.73 o 
  12  10   0      145.92      177.33     33.23 o 
  14  10   0      341.52      364.15     40.04 o 
   1  11   0     2589.37     2499.74     42.39 o 
   3  11   0        4.67        1.83      7.83 o 
   5  11   0     2141.92     2143.68     44.10 o 
   7  11   0     3385.17     3319.24     67.87 o 
   9  11   0     3601.16     3610.44     74.79 o 
  11  11   0       14.26       -2.38     12.16 o 
  13  11   0      247.34      303.14     29.21 o 
   0  12   0     1079.79     1052.97     40.26 o 
   2  12   0       59.93       75.60     12.17 o 
   4  12   0     3450.56     3308.34     57.41 o 
   6  12   0      938.33      774.54     28.70 o 
   8  12   0      547.62      494.95     48.85 o 
  10  12   0     1893.70     1829.36     55.20 o 
  12  12   0       10.70        7.26     15.33 o 
   1  13   0      663.68      611.54     23.79 o 
   3  13   0     1496.51     1501.69     39.00 o 
   5  13   0      995.37      967.61     32.15 o 
   7  13   0      306.21      280.64     24.97 o 
   9  13   0      517.46      592.78     34.83 o 
  11  13   0     3031.07     3289.90     78.98 o 
   0  14   0    10270.85     9808.62    155.17 o 
   2  14   0        6.22       -9.30      8.77 o 
   4  14   0     1977.29     1904.95     46.17 o 
   6  14   0      726.68      738.59     39.89 o 
   8  14   0     1077.86     1091.00     45.52 o 
  10  14   0      678.95      670.76     38.81 o 
  12  14   0      410.21      529.36     38.12 o 
   1  15   0     5344.01     5278.46     83.15 o 
   3  15   0        3.63        7.08     10.82 o 
   5  15   0      875.36      950.80     35.22 o 
   7  15   0     1769.42     1826.84     56.82 o 
   9  15   0      953.63      963.55     45.13 o 
  11  15   0       42.73       33.07     18.88 o 
   0  16   0      813.11      837.91     44.45 o 
   2  16   0     5246.17     5120.46     84.53 o 
   4  16   0       48.89       20.00     13.00 o 
   6  16   0     2870.20     2727.01     71.13 o 
   8  16   0      494.81      513.60     36.09 o 
  10  16   0      106.62      103.72     23.43 o 
   1  17   0      139.21      101.54     16.97 o 
   3  17   0      742.93      767.20     34.85 o 
   5  17   0       57.05       38.31     16.67 o 
   7  17   0      259.17      214.47     27.10 o 
   0  18   0     1368.00     1564.59     75.99 o 
   2  18   0       35.46       28.98     17.25 o 
   4  18   0      392.88      377.23     32.59 o 
   6  18   0       11.87        8.07     15.86 o 
   1  19   0      733.14      746.03     37.38 o 
   3  19   0     1084.72     1093.43     44.09 o 
   5  19   0      438.57      435.59     36.62 o 
   0  20   0     4298.19     4790.16    144.71 o 
 -17   1   1      182.80      210.16     37.21 o 
 -15   1   1      100.21       70.70     24.09 o 
 -13   1   1      985.68      947.60     36.98 o 
 -11   1   1      672.98      722.43     24.75 o 
  -9   1   1      995.97      926.31     21.02 o 
  -7   1   1     6836.50     7159.13     68.07 o 
  -5   1   1      466.22      598.97     11.93 o 
  -3   1   1        3.53       11.30      2.63 o 
  -1   1   1     1484.73     1475.93     17.72 o 
   1   1   1     6731.57     6735.06     71.24 o 
   3   1   1    10087.89    10279.31     89.94 o 
   5   1   1       89.67      158.14      7.36 o 
   7   1   1     1723.19     2029.38     30.34 o 
   9   1   1     1781.45     1744.52     31.38 o 
  11   1   1     4316.40     4359.39     65.12 o 
  13   1   1       99.23       91.40     23.22 o 
  15   1   1      490.49      494.45     33.25 o 
 -16   2   1      351.21      386.56     53.93 o 
 -14   2   1       11.66       -2.11     12.04 o 
 -12   2   1      170.96      186.68     24.42 o 
 -10   2   1        8.23        7.60      7.76 o 
  -8   2   1    11553.77    12009.38    109.04 o 
  -6   2   1      234.47      195.85     11.03 o 
  -4   2   1     1062.02     1114.28     19.75 o 
  -2   2   1    23705.38    24352.09    219.05 o 
   0   2   1     2508.88     2555.88     32.27 o 
   2   2   1     5612.73     5828.26     54.04 o 
   4   2   1     4025.76     4029.40     83.17 o 
   6   2   1     1746.39     1874.80     31.38 o 
   8   2   1       70.90       97.25      9.58 o 
  10   2   1      863.05      849.69     26.27 o 
  12   2   1        0.10       -2.48      9.16 o 
  14   2   1       21.44       15.27     13.25 o 
  16   2   1      581.02      641.07     43.75 o 
 -15   3   1     1908.35     1935.17     79.96 o 
 -13   3   1      461.01      442.85     27.97 o 
 -11   3   1      202.03      199.37     16.17 o 
  -9   3   1      812.17      792.72     22.77 o 
  -7   3   1     4555.47     4751.67     77.82 o 
  -5   3   1     1224.38     1239.83     23.37 o 
  -3   3   1      449.58      522.41     10.47 o 
  -1   3   1     4321.11     4363.88     43.53 o 
   1   3   1      609.25      607.89      9.95 o 
   3   3   1     5898.05     5633.84     62.50 o 
   5   3   1      231.77      336.21     12.95 o 
   7   3   1     1477.52     1683.25     31.93 o 
   9   3   1     1560.98     1655.28     39.62 o 
  11   3   1       43.79       26.14     13.44 o 
  13   3   1       31.70       47.07     14.54 o 
  15   3   1      297.10      253.16     26.40 o 
 -16   4   1       32.49       12.99     21.45 o 
 -14   4   1      399.45      415.38     41.18 o 
 -12   4   1     2174.65     2071.99     45.22 o 
 -10   4   1      140.69      124.92     12.37 o 
  -8   4   1     3272.02     3260.91     49.21 o 
  -6   4   1     5684.58     5953.38     68.36 o 
  -4   4   1       11.19       13.86      4.40 o 
  -2   4   1     6663.40     6688.41     64.86 o 
   0   4   1     7576.91     7725.98     64.79 o 
   2   4   1      357.81      391.84      9.24 o 
   4   4   1       29.63       50.32      6.58 o 
   6   4   1      359.23      457.16     16.44 o 
   8   4   1     1716.52     1731.61     34.82 o 
  10   4   1     1052.61     1080.81     32.24 o 
  12   4   1     2052.87     1940.77     44.20 o 
  14   4   1        0.99       -2.35     12.65 o 
  16   4   1      727.76      825.65     45.25 o 
 -15   5   1        0.63      -19.29     17.81 o 
 -13   5   1       58.18       41.33     15.60 o 
 -11   5   1      252.16      232.34     17.65 o 
  -9   5   1     1081.57     1019.96     28.06 o 
  -7   5   1      479.55      512.22     14.85 o 
  -5   5   1     1484.49     1612.67     24.11 o 
  -3   5   1        4.03       -6.67      5.08 o 
  -1   5   1      150.30      165.58      8.12 o 
   1   5   1      452.51      477.74     12.32 o 
   3   5   1       39.42       45.46      5.00 o 
   5   5   1     1133.12     1171.01     24.46 o 
   7   5   1      504.23      503.50     19.77 o 
   9   5   1       91.54      125.74     13.37 o 
  11   5   1      320.56      327.87     18.33 o 
  13   5   1       80.79      101.08     15.46 o 
  15   5   1      735.24      745.56     45.65 o 
 -16   6   1      559.74      680.67     55.66 o 
 -14   6   1      936.88     1046.10     70.05 o 
 -12   6   1      771.88      776.23     30.74 o 
 -10   6   1      470.20      481.64     22.15 o 
  -8   6   1      569.75      606.81     16.99 o 
  -6   6   1     3260.73     3274.12     40.00 o 
  -4   6   1     1089.75     1139.79     26.17 o 
  -2   6   1     1366.69     1638.94     27.95 o 
   0   6   1     3600.03     3781.96     37.89 o 
   2   6   1     1772.43     1943.27     24.03 o 
   4   6   1      262.70      431.98     12.31 o 
   6   6   1     5135.62     5023.46     67.56 o 
   8   6   1      574.19      546.27     21.23 o 
  10   6   1        2.06        3.40      8.95 o 
  12   6   1      683.10      653.11     26.00 o 
  14   6   1       48.15       49.06     19.46 o 
  16   6   1     2193.40     2333.11     78.54 o 
 -15   7   1      414.01      427.42     59.58 o 
 -13   7   1     2361.02     2377.32     60.72 o 
 -11   7   1      804.54      777.45     42.82 o 
  -9   7   1      756.68      702.15     33.29 o 
  -7   7   1     6255.08     6552.22     76.64 o 
  -5   7   1     1004.27      945.06     25.53 o 
  -3   7   1    10194.02    10734.28    105.72 o 
  -1   7   1      130.56      208.34     11.09 o 
   1   7   1     1459.06     1502.67     23.15 o 
   3   7   1     4120.17     4290.45     43.36 o 
   5   7   1     4596.67     4799.69     49.68 o 
   7   7   1      304.30      363.64     14.86 o 
   9   7   1     1103.82     1187.67     32.13 o 
  11   7   1     1179.10     1191.91     35.66 o 
  13   7   1       70.78       56.57     14.26 o 
  15   7   1     1083.69     1149.00     59.02 o 
 -14   8   1      257.31      275.78     35.58 o 
 -12   8   1        1.93       16.49     14.33 o 
 -10   8   1      308.22      283.13     25.94 o 
  -8   8   1       12.75       -6.15     10.65 o 
  -6   8   1     2934.88     2908.79     50.44 o 
  -4   8   1     2757.74     3054.48     46.07 o 
  -2   8   1      614.65      845.70     30.65 o 
   0   8   1      219.25      215.69     13.47 o 
   2   8   1      216.26      229.71      9.34 o 
   4   8   1       24.21       10.89      4.77 o 
   6   8   1        5.62        0.30      5.46 o 
   8   8   1     1293.00     1333.72     28.39 o 
  10   8   1     1579.41     1518.16     52.69 o 
  12   8   1      152.30      157.26     22.34 o 
  14   8   1        5.06       -2.34     13.41 o 
 -15   9   1      152.85      225.02     33.16 o 
 -13   9   1     3391.35     3569.49     90.11 o 
 -11   9   1       67.76       73.44     19.00 o 
  -9   9   1      243.50      235.56     24.75 o 
  -7   9   1     4107.60     4076.71     79.85 o 
  -5   9   1       22.63       30.93      8.34 o 
  -3   9   1      499.18      381.17     25.89 o 
  -1   9   1     6016.23     5986.08     66.62 o 
   1   9   1       53.47       38.94      6.09 o 
   3   9   1      333.52      311.52     12.73 o 
   5   9   1     3916.87     3731.77     43.53 o 
   7   9   1       83.46       88.46     11.12 o 
   9   9   1     2320.63     2198.36     53.87 o 
  11   9   1      835.56      801.73     36.38 o 
  13   9   1      655.83      653.15     36.19 o 
  15   9   1      244.71      178.73     30.16 o 
 -14  10   1       13.37       15.82     18.17 o 
 -12  10   1      180.31      209.39     27.90 o 
 -10  10   1     1769.78     1780.95     64.52 o 
  -8  10   1       77.83       73.69     15.06 o 
  -6  10   1        2.02      -10.73      7.16 o 
  -4  10   1     1053.57     1113.41     35.72 o 
  -2  10   1     1071.02     1070.58     31.38 o 
   0  10   1       18.04       13.56      7.02 o 
   2  10   1      874.12      841.07     18.46 o 
   4  10   1      994.18     1115.90     26.79 o 
   6  10   1     1193.69     1140.44     28.42 o 
   8  10   1      637.58      623.93     31.05 o 
  10  10   1      664.51      676.26     30.12 o 
  12  10   1      360.52      414.00     39.90 o 
  14  10   1       45.33       73.17     35.72 o 
 -13  11   1        3.23        3.87     17.87 o 
 -11  11   1        2.44       -8.82     12.81 o 
  -9  11   1     1194.17     1226.26     54.14 o 
  -7  11   1     1134.43     1031.36     58.56 o 
  -5  11   1       28.38       32.17      9.92 o 
  -3  11   1      315.50      360.82     21.05 o 
  -1  11   1     6950.06     6531.95     76.05 o 
   1  11   1      158.02      145.38     12.66 o 
   3  11   1       24.64       20.57      9.03 o 
   5  11   1       78.37       27.67     13.66 o 
   7  11   1     2701.71     2649.16     52.94 o 
   9  11   1     2782.63     2724.41     57.07 o 
  11  11   1      113.68      123.91     20.23 o 
  13  11   1        2.81      -12.93     14.12 o 
 -12  12   1      111.06      111.95     22.28 o 
 -10  12   1      107.09       79.83     26.45 o 
  -8  12   1      188.71      194.63     24.29 o 
  -6  12   1     5336.23     5061.34     74.92 o 
  -4  12   1     3692.43     3460.18     58.58 o 
  -2  12   1     4687.60     4322.01     66.38 o 
   0  12   1     2508.30     2390.71     43.13 o 
   2  12   1       52.25       57.81     11.65 o 
   4  12   1     9023.00     8619.13    117.09 o 
   6  12   1      449.40      399.73     22.29 o 
   8  12   1      386.87      372.36     27.01 o 
  10  12   1       67.29       50.39     16.62 o 
  12  12   1      157.50      200.63     25.91 o 
 -13  13   1        9.05       -7.96     16.71 o 
 -11  13   1      114.59      103.88     22.13 o 
  -9  13   1        8.15       -5.20     13.13 o 
  -7  13   1     1148.86     1026.86     40.25 o 
  -5  13   1      879.27      866.58     48.09 o 
  -3  13   1      113.76      107.73     14.51 o 
  -1  13   1      541.69      479.38     21.61 o 
   1  13   1      529.53      515.21     22.38 o 
   3  13   1       25.17       29.57     10.62 o 
   5  13   1     1237.13     1269.43     36.75 o 
   7  13   1      438.97      384.67     27.70 o 
   9  13   1      347.76      362.03     29.20 o 
  11  13   1      273.66      289.84     28.36 o 
 -12  14   1      604.76      548.21     38.50 o 
 -10  14   1        0.77       -4.13     13.92 o 
  -8  14   1     1318.26     1369.05     48.82 o 
  -6  14   1     4169.18     3897.25     80.54 o 
  -4  14   1       14.22       10.47     14.95 o 
  -2  14   1     3072.25     2904.75     56.91 o 
   0  14   1     3302.26     3186.52     54.81 o 
   2  14   1     1040.08      971.28     32.74 o 
   4  14   1      888.35      775.03     30.94 o 
   6  14   1       17.07       32.11     15.60 o 
   8  14   1     3257.73     3252.13     75.51 o 
  10  14   1      642.06      691.73     39.38 o 
 -11  15   1      316.91      390.58     38.45 o 
  -9  15   1      551.03      575.72     40.75 o 
  -7  15   1      366.74      344.46     29.35 o 
  -5  15   1      259.97      256.14     27.17 o 
  -3  15   1       38.30       29.02     19.59 o 
  -1  15   1        3.23       20.45     11.32 o 
   1  15   1      317.96      328.09     21.22 o 
   3  15   1       81.87       95.23     22.91 o 
   5  15   1     1606.69     1531.17     43.53 o 
   7  15   1      292.10      350.98     29.82 o 
   9  15   1      520.82      534.49     36.26 o 
  11  15   1       64.27       88.52     22.33 o 
 -10  16   1       66.17       51.49     19.72 o 
  -8  16   1     1925.25     1919.54     76.17 o 
  -6  16   1      337.00      364.44     30.25 o 
  -4  16   1      667.69      601.58     30.32 o 
  -2  16   1      760.63      675.98     35.43 o 
   0  16   1      396.82      367.28     22.99 o 
   2  16   1      123.04       89.27     16.35 o 
   4  16   1      657.33      674.73     41.32 o 
   6  16   1      146.01      138.47     21.91 o 
   8  16   1       39.03       48.95     18.46 o 
  10  16   1     1038.35     1018.66     59.00 o 
  -9  17   1      569.63      546.92     39.06 o 
  -7  17   1      617.89      660.73     49.18 o 
  -5  17   1      331.00      310.87     29.76 o 
  -3  17   1      549.20      559.95     31.05 o 
  -1  17   1     1592.06     1582.67     51.45 o 
   1  17   1      779.28      691.27     33.13 o 
   3  17   1      508.32      580.06     35.18 o 
   5  17   1     2163.89     2144.27     63.87 o 
   7  17   1      328.62      239.42     36.56 o 
  -6  18   1       67.81       90.97     21.58 o 
  -4  18   1        1.61      -13.24     13.58 o 
  -2  18   1       58.29       66.66     16.28 o 
   0  18   1        0.41       14.66     13.34 o 
   2  18   1      247.60      310.65     25.97 o 
   4  18   1        0.00       29.25     17.19 o 
   6  18   1       56.52       29.38     18.18 o 
  -5  19   1      235.17      199.38     28.95 o 
  -3  19   1      346.28      358.03     33.84 o 
  -1  19   1     1530.39     1715.77     73.24 o 
   1  19   1       61.07       86.17     18.65 o 
   3  19   1     1113.28     1083.57     44.40 o 
   5  19   1     1127.75     1045.96     51.04 o 
 -16   0   2       33.78      -10.05     29.74 o 
 -14   0   2       15.89       -3.77     23.25 o 
 -12   0   2       32.18       22.37     21.57 o 
 -10   0   2     6414.84     6222.25     94.77 o 
  -8   0   2     4555.76     4449.29     69.90 o 
  -6   0   2     6846.17     6734.23     87.66 o 
  -4   0   2    22548.80    22523.73    288.16 o 
  -2   0   2    11465.96    11135.99    209.22 o 
   0   0   2    17334.59    18611.02    335.71 o 
   2   0   2    78531.24    81032.44    849.53 o 
   4   0   2     2931.72     2806.58     44.77 o 
   6   0   2     2608.41     2765.08    104.74 o 
   8   0   2     5702.40     5540.49     93.28 o 
  10   0   2     4626.52     4708.87     83.72 o 
  12   0   2     5400.41     5095.70    121.54 o 
  14   0   2      176.79      212.58     32.25 o 
  16   0   2      384.20      374.70     77.80 o 
 -17   1   2      567.38      513.17     51.08 o 
 -15   1   2      509.54      487.39     57.80 o 
 -13   1   2      243.79      234.18     31.30 o 
 -11   1   2     1922.79     1874.29     38.60 o 
  -9   1   2      191.85      194.24     10.51 o 
  -7   1   2     3416.02     3545.86     40.14 o 
  -5   1   2      118.96      111.14      5.95 o 
  -3   1   2     1010.49      915.37     14.92 o 
  -1   1   2        8.56       73.50     10.26 o 
   1   1   2      785.29     1168.57     14.71 o 
   3   1   2   217207.05   206095.81   1616.70 o 
   5   1   2    10972.78    10557.62     82.99 o 
   7   1   2      597.51      577.69     16.32 o 
   9   1   2      927.81      822.83     24.36 o 
  11   1   2      516.73      437.97     21.21 o 
  13   1   2      754.16      715.58     37.45 o 
  15   1   2        3.76       -6.79     13.30 o 
 -16   2   2      732.21      712.35     55.37 o 
 -14   2   2     4417.52     4386.29    119.94 o 
 -12   2   2     2942.82     2768.46     85.45 o 
 -10   2   2       40.52       74.09     10.91 o 
  -8   2   2     3697.78     3826.88     48.21 o 
  -6   2   2     5174.85     5296.62     60.15 o 
  -4   2   2     5346.42     5173.38     69.94 o 
  -2   2   2    43522.25    44008.75    387.75 o 
   0   2   2    25626.09    27708.67    277.04 o 
   2   2   2    24421.01    23511.62    189.69 o 
   4   2   2      393.22      315.43     14.29 o 
   6   2   2     4275.22     4491.25     92.78 o 
   8   2   2     1993.79     1935.47     40.87 o 
  10   2   2     1151.58     1124.36     48.12 o 
  12   2   2      186.17      234.20     17.98 o 
  14   2   2     1180.74     1164.57     43.05 o 
  16   2   2      161.82      154.75     23.41 o 
 -17   3   2       29.45       10.57     23.47 o 
 -15   3   2      754.06      777.14     81.05 o 
 -13   3   2     4910.06     4776.93    122.38 o 
 -11   3   2       97.82       78.86     13.54 o 
  -9   3   2       32.05       68.14      9.22 o 
  -7   3   2    11615.67    11593.74    113.89 o 
  -5   3   2     4540.36     4649.57     69.66 o 
  -3   3   2    13510.89    14768.37    140.28 o 
  -1   3   2    15677.53    14834.31    112.60 o 
   1   3   2      243.02      383.59     12.68 o 
   3   3   2      119.40      122.81      7.55 o 
   5   3   2       55.99      116.20      9.07 o 
   7   3   2     4619.10     4632.54     59.36 o 
   9   3   2     1205.80     1212.90     27.73 o 
  11   3   2      206.89      235.14     17.75 o 
  13   3   2     1989.21     1988.60     53.70 o 
  15   3   2      764.27      808.29     46.19 o 
 -16   4   2      220.19      194.03     41.15 o 
 -14   4   2     1283.48     1314.66     65.23 o 
 -12   4   2     1952.28     1872.13     54.46 o 
 -10   4   2     1850.70     1924.06     49.12 o 
  -8   4   2     2293.89     2310.54     45.99 o 
  -6   4   2     1466.76     1322.92     35.36 o 
  -4   4   2    34573.73    35304.81    318.19 o 
  -2   4   2     1569.89     1200.44     17.82 o 
   0   4   2     5535.76     4977.20     45.70 o 
   2   4   2      204.50      101.00      6.76 o 
   4   4   2     3225.91     3304.05     41.82 o 
   6   4   2        1.42       -0.36      5.57 o 
   8   4   2      154.27      146.47     12.79 o 
  10   4   2     7692.46     7647.29     85.70 o 
  12   4   2      680.65      721.15     28.65 o 
  14   4   2      317.50      324.53     29.90 o 
  16   4   2       95.27      132.68     23.88 o 
 -15   5   2     1111.51     1198.15     66.47 o 
 -13   5   2      677.30      629.20     38.51 o 
 -11   5   2     6650.77     6614.64    112.64 o 
  -9   5   2     2714.13     2810.75     62.73 o 
  -7   5   2     1201.68     1477.18     40.50 o 
  -5   5   2     2376.22     2051.86     33.48 o 
  -3   5   2    26819.56    26427.16    244.51 o 
  -1   5   2      650.30      768.49     13.12 o 
   1   5   2    19298.35    19233.83    128.22 o 
   3   5   2     7600.53     6867.67     69.79 o 
   5   5   2     5964.54     5665.69     64.87 o 
   7   5   2     1643.52     1804.89     34.85 o 
   9   5   2    11300.19    11258.51    121.67 o 
  11   5   2      330.48      294.94     18.17 o 
  13   5   2      521.41      511.40     26.31 o 
  15   5   2      270.68      259.77     31.35 o 
 -16   6   2       61.77       35.99     24.63 o 
 -14   6   2      121.37      145.04     41.05 o 
 -12   6   2      150.82      141.10     21.49 o 
 -10   6   2     4228.79     3965.33     81.28 o 
  -8   6   2       14.34       -4.36     11.71 o 
  -6   6   2      283.32      208.74     12.22 o 
  -4   6   2     9241.47     9319.87    102.91 o 
  -2   6   2     8354.74     8270.16     83.19 o 
   0   6   2     4801.56     5038.96     47.07 o 
   2   6   2    13714.90    14816.49    111.46 o 
   4   6   2     4404.00     4270.98     61.99 o 
   6   6   2      280.51      266.71     18.23 o 
   8   6   2      442.42      387.20     18.78 o 
  10   6   2     1664.54     1792.51     41.14 o 
  12   6   2      813.62      870.40     39.02 o 
  14   6   2       48.11       37.43     18.10 o 
 -15   7   2     1562.68     1561.69     76.76 o 
 -13   7   2     4568.93     4711.18    122.68 o 
 -11   7   2       40.91       56.52     21.82 o 
  -9   7   2      192.32      228.10     22.21 o 
  -7   7   2     2883.58     2675.96     56.62 o 
  -5   7   2     2051.25     1934.50     36.80 o 
  -3   7   2      193.48      166.10     13.99 o 
  -1   7   2      279.60      353.16     12.41 o 
   1   7   2      784.81      924.52     16.11 o 
   3   7   2     6928.36     7022.55     63.24 o 
   5   7   2     1766.22     1697.94     26.75 o 
   7   7   2      217.69      239.43     17.45 o 
   9   7   2     2851.89     2847.59     51.04 o 
  11   7   2     1164.94     1184.65     35.33 o 
  13   7   2     1381.20     1389.75     42.23 o 
  15   7   2      109.44      175.05     29.39 o 
 -14   8   2      601.53      746.71     45.98 o 
 -12   8   2     3684.50     3733.93     87.78 o 
 -10   8   2     1779.53     1754.87     54.97 o 
  -8   8   2     6453.23     6127.58    106.39 o 
  -6   8   2     4799.16     4793.63     94.76 o 
  -4   8   2        0.06        3.58      6.18 o 
  -2   8   2     3844.32     4453.67     57.63 o 
   0   8   2       25.91       16.25      5.62 o 
   2   8   2      586.12      679.58     15.62 o 
   4   8   2     2247.54     2604.26     33.88 o 
   6   8   2       96.95      118.02      9.57 o 
   8   8   2     1770.12     1756.82     33.67 o 
  10   8   2      653.53      663.83     31.84 o 
  12   8   2      317.54      368.27     27.54 o 
  14   8   2     2116.10     2136.17     55.20 o 
 -15   9   2      456.77      484.10     41.61 o 
 -13   9   2      903.44      873.95     46.73 o 
 -11   9   2       14.70       -1.75     13.73 o 
  -9   9   2        0.04        1.46     12.44 o 
  -7   9   2      517.77      448.27     32.01 o 
  -5   9   2       17.65        7.73      7.28 o 
  -3   9   2     6233.70     6444.28     77.37 o 
  -1   9   2     1269.60     1403.89     28.05 o 
   1   9   2    13276.00    14025.60    104.93 o 
   3   9   2     2572.65     2099.90     34.44 o 
   5   9   2     3919.54     3859.45     69.79 o 
   7   9   2     6317.88     6440.66     86.88 o 
   9   9   2     5696.50     5532.98     81.54 o 
  11   9   2      892.52      861.25     37.06 o 
  13   9   2     1228.26     1291.75     66.11 o 
 -14  10   2      454.40      433.71     38.07 o 
 -12  10   2      765.54      730.89     42.75 o 
 -10  10   2       14.87        1.54     16.90 o 
  -8  10   2     2213.07     2040.77     51.83 o 
  -6  10   2     1954.51     1892.46     43.51 o 
  -4  10   2    12618.00    11826.86    124.44 o 
  -2  10   2     4361.35     4029.56     58.79 o 
   0  10   2      627.50      639.98     20.47 o 
   2  10   2     6475.27     6275.02     65.99 o 
   4  10   2    19830.83    19449.27    167.90 o 
   6  10   2        9.42        0.31      7.60 o 
   8  10   2      909.80      908.56     43.28 o 
  10  10   2     3257.48     3334.81     64.04 o 
  12  10   2      859.01      865.04     36.07 o 
  14  10   2       71.72       61.14     19.89 o 
 -13  11   2     1698.29     1696.80     64.38 o 
 -11  11   2      515.18      504.07     37.03 o 
  -9  11   2     1265.59     1334.43     44.88 o 
  -7  11   2      303.84      300.03     23.49 o 
  -5  11   2     5547.50     5291.26     73.79 o 
  -3  11   2    18262.62    17533.40    171.88 o 
  -1  11   2       69.44       53.22      9.62 o 
   1  11   2      121.58      107.19     10.38 o 
   3  11   2     8768.00     8686.52     91.80 o 
   5  11   2     2333.07     2127.73     39.93 o 
   7  11   2     1968.55     1884.34     39.29 o 
   9  11   2     3034.85     3061.18     61.04 o 
  11  11   2      929.28      900.35     38.64 o 
  13  11   2       17.66       18.03     15.57 o 
 -12  12   2     1175.79     1239.03     57.90 o 
 -10  12   2      467.79      472.38     43.59 o 
  -8  12   2     3448.03     3240.26     71.17 o 
  -6  12   2     4710.44     4339.46     80.47 o 
  -4  12   2        4.18       16.96      9.59 o 
  -2  12   2     7186.49     7242.19     92.23 o 
   0  12   2      442.90      406.74     21.78 o 
   2  12   2      322.22      288.37     18.90 o 
   4  12   2     1163.70     1060.86     32.19 o 
   6  12   2      280.30      233.84     16.87 o 
   8  12   2        2.61       10.98     11.17 o 
  10  12   2        0.35       -2.54     12.20 o 
  12  12   2        1.66       -2.78     15.32 o 
 -13  13   2     1379.53     1408.19     54.62 o 
 -11  13   2      325.45      434.55     33.32 o 
  -9  13   2      534.00      554.82     33.41 o 
  -7  13   2     2258.95     2311.82     59.80 o 
  -5  13   2     2075.56     2062.35     46.10 o 
  -3  13   2      769.02      671.11     38.86 o 
  -1  13   2     3045.12     2911.84     54.87 o 
   1  13   2      126.16      112.81     13.39 o 
   3  13   2       28.44       18.36     10.35 o 
   5  13   2      973.11      889.86     31.47 o 
   7  13   2     1777.99     1777.74     52.32 o 
   9  13   2     1076.56     1049.95     60.94 o 
  11  13   2       41.62       11.51     16.11 o 
 -12  14   2      592.94      703.73     42.71 o 
 -10  14   2     1035.24     1082.98     47.25 o 
  -8  14   2      103.51      108.93     19.79 o 
  -6  14   2     2518.02     2516.52     63.55 o 
  -4  14   2       76.56       20.40     11.26 o 
  -2  14   2      412.89      358.08     22.29 o 
   0  14   2     4006.12     3927.95     61.90 o 
   2  14   2     3376.43     3191.93     60.26 o 
   4  14   2     2172.76     2087.08     48.67 o 
   6  14   2       58.48       59.83     16.11 o 
   8  14   2      818.85      788.78     38.97 o 
  10  14   2      180.30      139.39     22.57 o 
 -11  15   2      492.59      504.85     37.74 o 
  -9  15   2     1476.19     1670.61     57.43 o 
  -7  15   2      211.74      211.53     25.18 o 
  -5  15   2      196.71      190.53     22.81 o 
  -3  15   2     5454.84     5331.46     84.06 o 
  -1  15   2       65.69       49.79     13.87 o 
   1  15   2     1848.54     1968.81     44.14 o 
   3  15   2     5836.79     5996.30     90.83 o 
   5  15   2     2428.53     2451.99     73.04 o 
   7  15   2       53.33       63.32     17.73 o 
   9  15   2     2960.18     2986.10     87.06 o 
 -10  16   2     1459.32     1558.33     58.25 o 
  -8  16   2     1216.40     1156.21     49.29 o 
  -6  16   2      121.00       90.03     19.53 o 
  -4  16   2     3139.63     3170.26     64.85 o 
  -2  16   2     5063.21     4970.51     83.33 o 
   0  16   2     1568.08     1462.91     39.56 o 
   2  16   2     1500.74     1394.97     42.55 o 
   4  16   2     3030.37     2880.61     63.79 o 
   6  16   2      111.25      100.77     20.56 o 
   8  16   2       62.68       85.17     25.36 o 
  -9  17   2        6.69      -21.10     16.41 o 
  -7  17   2      234.01      273.71     30.00 o 
  -5  17   2      793.77      760.79     40.93 o 
  -3  17   2      826.82      760.87     34.62 o 
  -1  17   2      218.22      244.24     22.73 o 
   1  17   2        0.13      -11.43     10.86 o 
   3  17   2      784.71      941.67     46.02 o 
   5  17   2      899.08     1119.36     47.83 o 
   7  17   2      657.02      691.25     40.88 o 
  -6  18   2     1608.12     1802.39     61.83 o 
  -4  18   2      276.47      282.85     34.34 o 
  -2  18   2      519.30      510.07     31.09 o 
   0  18   2      444.32      528.09     31.72 o 
   2  18   2        5.59      -15.60     11.52 o 
   4  18   2        0.02        0.78     15.03 o 
   6  18   2      831.73      873.78     45.97 o 
  -5  19   2     1470.49     1520.76     58.64 o 
  -3  19   2      156.77      149.57     24.97 o 
  -1  19   2       17.97      -11.61     12.71 o 
   1  19   2      245.85      283.51     36.74 o 
   3  19   2     1145.23     1283.83     51.53 o 
 -17   1   3       54.83       99.85     30.80 o 
 -15   1   3     2471.33     2472.38    210.26 o 
 -13   1   3      503.40      534.54     43.16 o 
 -11   1   3        7.51       -5.80     12.50 o 
  -9   1   3      159.56      110.65     15.66 o 
  -7   1   3     2054.82     2279.77     34.24 o 
  -5   1   3     9250.77     9357.48     85.84 o 
  -3   1   3    14793.80    14750.14    160.84 o 
  -1   1   3     3025.31     3109.99     35.85 o 
   1   1   3    54546.67    55062.95    398.98 o 
   3   1   3   109930.41   110370.48    857.03 o 
   5   1   3     2925.09     3406.84     39.07 o 
   7   1   3     1090.30      871.88     22.59 o 
   9   1   3      736.14      639.74     24.00 o 
  11   1   3       63.75       64.99     12.06 o 
  13   1   3     2152.04     2142.84     55.69 o 
  15   1   3       14.21       44.45     16.84 o 
 -16   2   3      248.61      290.19     39.94 o 
 -14   2   3      604.78      677.46    108.27 o 
 -12   2   3     1460.24     1348.77     59.16 o 
 -10   2   3      808.49      793.52     30.51 o 
  -8   2   3      609.15      746.84     45.55 o 
  -6   2   3     3088.83     3295.23     55.90 o 
  -4   2   3     1155.69     1223.81     42.78 o 
  -2   2   3      189.24      215.42      8.48 o 
   0   2   3    36529.59    37387.48    268.17 o 
   2   2   3    14617.39    14622.44    123.41 o 
   4   2   3       52.36       50.73      6.28 o 
   6   2   3     7628.46     8025.45     84.11 o 
   8   2   3      290.81      272.04     15.14 o 
  10   2   3        2.32        0.75      8.17 o 
  12   2   3        0.10        9.39      9.98 o 
  14   2   3      431.53      450.41     30.07 o 
  16   2   3      137.75      154.55     35.31 o 
 -17   3   3      151.77      119.86     43.35 o 
 -15   3   3        8.50       -6.38     19.39 o 
 -13   3   3      273.05      286.34     34.35 o 
 -11   3   3      756.69      739.21     32.52 o 
  -9   3   3       63.07       52.28     10.67 o 
  -7   3   3      236.51      267.26     17.41 o 
  -5   3   3     4269.45     4408.10     67.64 o 
  -3   3   3     6408.25     6633.63     70.93 o 
  -1   3   3    11387.76    11149.98    106.73 o 
   1   3   3     4951.12     5265.95     43.42 o 
   3   3   3        6.78       17.20      4.95 o 
   5   3   3       27.98       22.11      6.39 o 
   7   3   3      668.24      593.29     19.61 o 
   9   3   3      499.54      514.26     26.72 o 
  11   3   3      346.91      350.24     20.39 o 
  13   3   3      526.53      547.17     30.88 o 
  15   3   3       97.42      104.74     19.83 o 
 -16   4   3       64.31       69.14     26.65 o 
 -14   4   3     2035.78     1877.74     78.11 o 
 -12   4   3      211.15      232.96     35.81 o 
 -10   4   3     1936.02     1838.69     43.90 o 
  -8   4   3     5728.91     5871.37     93.56 o 
  -6   4   3     3180.07     3286.13     59.78 o 
  -4   4   3    11589.13    11971.35    120.34 o 
  -2   4   3     7930.30     7792.71     77.05 o 
   0   4   3     9422.39     9541.96     85.89 o 
   2   4   3     6268.90     6226.14     56.87 o 
   4   4   3     3050.60     2942.28     39.60 o 
   6   4   3     1102.32     1144.59     28.36 o 
   8   4   3     2407.93     2242.89     41.18 o 
  10   4   3      346.18      354.77     19.99 o 
  12   4   3     1204.18     1151.00     35.39 o 
  14   4   3      216.55      208.73     25.60 o 
 -15   5   3        5.18       13.28     19.64 o 
 -13   5   3       37.01       33.85     16.31 o 
 -11   5   3      471.43      479.96     35.65 o 
  -9   5   3      195.56      211.18     19.82 o 
  -7   5   3       62.06       63.71     12.20 o 
  -5   5   3     1044.86     1258.21     26.88 o 
  -3   5   3     1873.89     2007.31     27.52 o 
  -1   5   3     2666.46     2655.79     30.81 o 
   1   5   3      412.67      414.74     15.75 o 
   3   5   3      968.69      949.91     18.52 o 
   5   5   3      273.69      262.01     13.28 o 
   7   5   3       53.27       45.24      9.02 o 
   9   5   3      581.37      618.19     24.51 o 
  11   5   3        1.98        8.26      9.26 o 
  13   5   3       84.96       71.88     15.01 o 
  15   5   3      269.86      299.18     33.24 o 
 -16   6   3       40.79       25.11     23.67 o 
 -14   6   3      193.36      232.31     41.06 o 
 -12   6   3      399.29      376.15     28.92 o 
 -10   6   3     1763.94     1717.10     75.38 o 
  -8   6   3     3381.71     3457.89    102.26 o 
  -6   6   3       50.38       48.43      7.18 o 
  -4   6   3    42246.79    45310.32    408.95 o 
  -2   6   3     5253.69     5539.46     53.72 o 
   0   6   3     3933.34     4071.23     40.95 o 
   2   6   3     7010.76     6924.89     65.55 o 
   4   6   3     2399.68     2295.13     35.81 o 
   6   6   3     1134.00     1122.93     26.86 o 
   8   6   3    11491.34    11430.58    121.67 o 
  10   6   3      617.71      556.81     24.56 o 
  12   6   3      420.82      443.34     23.79 o 
  14   6   3      559.17      546.69     39.01 o 
 -15   7   3      128.39      136.80     32.46 o 
 -13   7   3     1105.86     1183.13     43.07 o 
 -11   7   3     1721.91     1760.53     55.86 o 
  -9   7   3      820.46      820.54     36.09 o 
  -7   7   3      797.75      897.37     32.55 o 
  -5   7   3     1391.43     1336.05     31.89 o 
  -3   7   3       48.43       21.36      6.76 o 
  -1   7   3     4368.94     4905.79     47.80 o 
   1   7   3       29.05       74.31      6.40 o 
   3   7   3      206.34      232.60     10.18 o 
   5   7   3     2587.27     2747.70     42.74 o 
   7   7   3      586.01      559.63     21.33 o 
   9   7   3      694.33      629.02     28.39 o 
  11   7   3        0.68      -14.18      9.45 o 
  13   7   3      266.65      261.46     22.41 o 
  15   7   3       33.94       28.07     25.97 o 
 -14   8   3      201.66      185.11     36.44 o 
 -12   8   3     1132.42     1033.28     48.17 o 
 -10   8   3       66.87      131.90     20.79 o 
  -8   8   3        7.88        7.01     11.10 o 
  -6   8   3      608.86      570.35     25.88 o 
  -4   8   3     3110.81     2964.24     45.31 o 
  -2   8   3      692.16      732.76     21.16 o 
   0   8   3     1374.30     1593.81     25.04 o 
   2   8   3    12897.02    13832.09    103.20 o 
   4   8   3      196.89      204.42     10.71 o 
   6   8   3      838.84      911.29     22.89 o 
   8   8   3     4445.88     4283.57     64.15 o 
  10   8   3      748.22      725.14     32.86 o 
  12   8   3        5.56        7.17     13.47 o 
  14   8   3       25.37       16.50     17.41 o 
 -15   9   3      568.00      529.19     43.46 o 
 -13   9   3       46.35       44.17     17.92 o 
 -11   9   3     1520.53     1449.87     53.07 o 
  -9   9   3      111.88       99.03     18.72 o 
  -7   9   3      231.80      245.13     23.04 o 
  -5   9   3     2628.23     2619.25     48.35 o 
  -3   9   3     1842.80     1990.19     37.52 o 
  -1   9   3        0.06       -1.53      4.53 o 
   1   9   3     3690.93     3376.29     37.66 o 
   3   9   3     2114.97     2019.50     30.17 o 
   5   9   3        0.20        2.46      6.53 o 
   7   9   3     2720.49     2727.30     45.45 o 
   9   9   3     1013.76      984.54     39.30 o 
  11   9   3      232.97      248.63     23.95 o 
  13   9   3      110.62      128.57     29.50 o 
 -14  10   3        0.42      -12.59     21.33 o 
 -12  10   3       20.43       10.40     15.43 o 
 -10  10   3     1704.11     1669.64     56.94 o 
  -8  10   3       21.14       10.06     15.54 o 
  -6  10   3        0.14        0.72      7.36 o 
  -4  10   3      923.20      948.44     27.31 o 
  -2  10   3      362.69      398.82     18.80 o 
   0  10   3        5.68        0.95      5.48 o 
   2  10   3     2575.75     2549.53     40.72 o 
   4  10   3      981.08     1008.43     26.02 o 
   6  10   3      791.16      774.32     24.51 o 
   8  10   3      318.01      286.96     20.33 o 
  10  10   3       77.36       55.84     13.99 o 
  12  10   3       31.35       30.20     12.99 o 
  14  10   3      480.15      481.78     44.74 o 
 -13  11   3     1874.29     2019.05     70.59 o 
 -11  11   3      784.32      826.69     44.76 o 
  -9  11   3      103.34       55.46     15.57 o 
  -7  11   3        6.34       -3.77     10.22 o 
  -5  11   3     2126.83     2116.17     43.24 o 
  -3  11   3     3758.44     3498.93     56.73 o 
  -1  11   3      262.65      241.56     16.76 o 
   1  11   3     7820.39     7784.39     70.24 o 
   3  11   3     4678.02     4587.21     60.32 o 
   5  11   3     1597.88     1658.21     35.30 o 
   7  11   3     3505.48     3384.51     62.36 o 
   9  11   3      273.14      268.93     21.49 o 
  11  11   3      439.58      417.16     27.26 o 
  13  11   3      144.37      158.25     34.12 o 
 -12  12   3      194.38      191.01     25.32 o 
 -10  12   3      491.15      472.64     31.96 o 
  -8  12   3      297.46      374.40     32.40 o 
  -6  12   3     2557.35     2339.24     57.25 o 
  -4  12   3      776.74      700.34     35.19 o 
  -2  12   3     2016.31     1867.98     41.49 o 
   0  12   3      184.78      135.19     13.69 o 
   2  12   3     3694.35     3674.98     53.40 o 
   4  12   3       28.15       11.72      9.96 o 
   6  12   3        4.15       -4.34      8.66 o 
   8  12   3      267.83      259.39     21.16 o 
  10  12   3     1058.79     1030.46     38.16 o 
  12  12   3       17.83       42.60     15.81 o 
 -13  13   3      219.60      289.52     30.71 o 
 -11  13   3       26.59       31.98     17.13 o 
  -9  13   3       24.75       29.95     14.90 o 
  -7  13   3      172.55      103.62     18.34 o 
  -5  13   3      654.63      711.71     28.48 o 
  -3  13   3       51.29       48.20     12.06 o 
  -1  13   3     1115.23     1118.94     35.68 o 
   1  13   3     1549.40     1592.57     36.72 o 
   3  13   3     1476.41     1411.60     38.23 o 
   5  13   3      286.24      286.87     21.74 o 
   7  13   3     1032.97      954.18     34.46 o 
   9  13   3        0.05       17.78     12.80 o 
  11  13   3      146.61      141.98     20.69 o 
 -12  14   3      333.09      319.88     32.42 o 
 -10  14   3      642.38      655.29     38.77 o 
  -8  14   3      408.53      454.49     40.75 o 
  -6  14   3     1347.26     1295.68     45.86 o 
  -4  14   3      901.18      790.17     35.54 o 
  -2  14   3       31.21       45.64     12.07 o 
   0  14   3      838.46      876.54     29.21 o 
   2  14   3      138.80      142.99     16.76 o 
   4  14   3      574.88      537.98     26.86 o 
   6  14   3      175.78      171.28     26.93 o 
   8  14   3        2.88        8.52     13.71 o 
  10  14   3       13.10       24.42     18.68 o 
 -11  15   3      330.40      335.75     32.82 o 
  -9  15   3       45.96       21.37     16.68 o 
  -7  15   3       29.47        2.59     14.15 o 
  -5  15   3      133.11      104.80     20.04 o 
  -3  15   3      175.06      125.09     16.88 o 
  -1  15   3       13.75        9.53     11.11 o 
   1  15   3      163.98      174.31     17.15 o 
   3  15   3      102.51      116.21     17.23 o 
   5  15   3      476.69      412.58     26.09 o 
   7  15   3     1775.43     1688.70     54.72 o 
   9  15   3        1.39       11.83     15.92 o 
 -10  16   3      668.01      709.31     67.53 o 
  -8  16   3       87.36       79.38     19.76 o 
  -6  16   3      169.75      166.73     23.03 o 
  -4  16   3     1651.48     1662.38     46.70 o 
  -2  16   3      210.32      255.00     22.58 o 
   0  16   3      176.50      145.00     18.55 o 
   2  16   3     1538.91     1457.77     43.59 o 
   4  16   3      279.47      286.64     23.55 o 
   6  16   3      301.49      324.51     36.21 o 
   8  16   3      285.65      281.61     29.41 o 
  -9  17   3      841.26      810.79     45.99 o 
  -7  17   3      152.99      122.19     23.27 o 
  -5  17   3      212.96      205.65     33.73 o 
  -3  17   3      692.69      746.74     34.72 o 
  -1  17   3       24.42       31.37     13.68 o 
   1  17   3     1161.36     1215.49     41.47 o 
   3  17   3      181.32      149.67     20.09 o 
   5  17   3        2.09        0.13     14.02 o 
   7  17   3      681.04      668.60     40.51 o 
  -6  18   3        0.50       12.72     16.49 o 
  -4  18   3        1.89        8.61     16.51 o 
  -2  18   3      312.69      299.00     26.04 o 
   0  18   3       43.11       29.13     14.21 o 
   2  18   3      145.56      175.71     21.68 o 
   4  18   3      166.67      134.14     21.07 o 
   6  18   3        5.79        0.60     15.82 o 
  -5  19   3        0.25        4.38     17.29 o 
  -3  19   3      537.33      486.59     50.90 o 
  -1  19   3       45.92       46.47     16.83 o 
   1  19   3       42.37       22.74     17.11 o 
   3  19   3       17.16        8.52     14.95 o 
 -16   0   4      253.93      211.94     51.31 o 
 -14   0   4      380.18      376.13     55.29 o 
 -12   0   4     6568.99     6115.64    194.98 o 
 -10   0   4      418.54      490.68     49.01 o 
  -8   0   4    13788.62    14576.34    288.38 o 
  -6   0   4    14159.48    14749.21    202.88 o 
  -4   0   4     3848.67     3691.40     63.10 o 
  -2   0   4    48605.08    50160.55    872.05 o 
   0   0   4    14235.02    14400.42    155.54 o 
   2   0   4      482.28      529.55     14.05 o 
   4   0   4    16002.21    17471.61    194.65 o 
   6   0   4    21624.79    21288.84    240.03 o 
   8   0   4     7497.30     7294.46    107.97 o 
  10   0   4       32.80       15.12     14.14 o 
  12   0   4      253.97      350.65     34.31 o 
  14   0   4     2304.56     2369.00    103.35 o 
  16   0   4      214.63      181.99     55.29 o 
 -17   1   4      474.46      455.57     49.23 o 
 -15   1   4      229.53      183.67     32.44 o 
 -13   1   4      719.26      661.56     46.49 o 
 -11   1   4      603.74      601.57     45.45 o 
  -9   1   4     5737.62     5568.43    101.26 o 
  -7   1   4     6743.92     6165.09     76.87 o 
  -5   1   4     8975.24     8878.53     83.17 o 
  -3   1   4     8650.44     8802.98    128.24 o 
  -1   1   4      190.82      162.30      8.57 o 
   1   1   4    92547.48    93997.88    630.00 o 
   3   1   4    17884.67    19074.57    217.70 o 
   5   1   4     2690.05     2741.64     38.01 o 
   7   1   4     1877.55     1817.66     33.46 o 
   9   1   4      292.67      329.19     26.91 o 
  11   1   4       17.39       -0.15      9.17 o 
  13   1   4     1174.48     1248.66     42.99 o 
  15   1   4      255.99      302.04     42.53 o 
 -16   2   4     2616.84     2496.95     96.30 o 
 -14   2   4      225.26      229.25     37.07 o 
 -12   2   4     3234.62     2922.16     89.59 o 
 -10   2   4     1926.17     1801.03     78.28 o 
  -8   2   4      460.03      412.41     25.39 o 
  -6   2   4     2281.51     2393.53     46.23 o 
  -4   2   4    26076.71    26926.51    285.91 o 
  -2   2   4     1882.23     2028.33     39.54 o 
   0   2   4    17984.66    19425.21    144.86 o 
   2   2   4      771.53      873.56     16.33 o 
   4   2   4     1070.10     1315.62     23.58 o 
   6   2   4    15148.83    15900.47    140.60 o 
   8   2   4      946.32      894.00     34.77 o 
  10   2   4     2233.41     2067.44     42.47 o 
  12   2   4        9.21       42.52     12.86 o 
  14   2   4      373.55      273.39     37.19 o 
 -17   3   4     1177.81     1313.69     80.00 o 
 -15   3   4      405.15      346.15     40.95 o 
 -13   3   4       52.03       41.91     20.13 o 
 -11   3   4    13227.00    12632.23    277.09 o 
  -9   3   4     3705.72     3680.60     61.26 o 
  -7   3   4     4502.48     5207.72    100.02 o 
  -5   3   4     1785.01     2041.65     42.20 o 
  -3   3   4      561.59      553.63     14.95 o 
  -1   3   4    51940.03    52389.70    457.48 o 
   1   3   4      828.27     1059.89     14.92 o 
   3   3   4       56.93       21.66      8.20 o 
   5   3   4     3017.26     2861.84     40.59 o 
   7   3   4       57.14       45.42     10.73 o 
   9   3   4     2253.05     2239.93     42.81 o 
  11   3   4     1759.35     1809.20     41.74 o 
  13   3   4      185.54      194.40     21.73 o 
  15   3   4      233.26      316.20     44.24 o 
 -16   4   4      686.14      616.92    111.20 o 
 -14   4   4     1037.76     1118.53     98.33 o 
 -12   4   4     1224.67     1184.39     43.02 o 
 -10   4   4     1478.30     1445.70     39.04 o 
  -8   4   4      255.97      257.43     39.28 o 
  -6   4   4     7289.45     7829.88    108.96 o 
  -4   4   4      535.60      594.44     16.32 o 
  -2   4   4    11250.59    11583.80    103.21 o 
   0   4   4    11093.97    11211.45     84.31 o 
   2   4   4     2663.38     2760.38     32.24 o 
   4   4   4     1705.40     1543.42     27.38 o 
   6   4   4     2489.90     2210.52     40.81 o 
   8   4   4     1166.45     1171.74     29.60 o 
  10   4   4       82.18       79.96     11.47 o 
  12   4   4      203.92      214.88     20.78 o 
  14   4   4       28.88       31.66     24.15 o 
 -15   5   4     1538.20     1456.96     92.67 o 
 -13   5   4     1789.26     1793.75     77.85 o 
 -11   5   4      690.16      609.55     48.01 o 
  -9   5   4     2821.66     2769.22     62.33 o 
  -7   5   4     4409.36     4015.32     88.31 o 
  -5   5   4     2124.96     2110.60     52.72 o 
  -3   5   4      244.51      167.28      8.82 o 
  -1   5   4    11026.51    10740.24    109.14 o 
   1   5   4    19247.96    18838.92    135.99 o 
   3   5   4     2148.99     1892.96     27.80 o 
   5   5   4     3725.43     3738.00     50.33 o 
   7   5   4      540.75      534.20     22.49 o 
   9   5   4      195.78      190.13     15.88 o 
  11   5   4      374.29      393.20     20.31 o 
  13   5   4     1871.03     1971.50     48.77 o 
  15   5   4      785.90      779.69     89.22 o 
 -16   6   4      176.92      129.11     32.13 o 
 -14   6   4      330.26      292.49     31.94 o 
 -12   6   4      160.63      179.01     22.91 o 
 -10   6   4       96.21       85.45     19.70 o 
  -8   6   4     5641.93     5269.23    117.35 o 
  -6   6   4     9734.66    10553.31    147.98 o 
  -4   6   4       63.84       89.07      7.66 o 
  -2   6   4      337.10      318.45     11.01 o 
   0   6   4    10993.55    11301.33     96.77 o 
   2   6   4     1102.62     1380.54     23.46 o 
   4   6   4     1877.46     1921.07     30.15 o 
   6   6   4     7306.33     6958.13     80.83 o 
   8   6   4     6565.33     6523.16     83.92 o 
  10   6   4      109.07      128.99     15.35 o 
  12   6   4      865.32      955.58     30.68 o 
  14   6   4      328.47      358.88     46.28 o 
 -15   7   4       12.83      -10.07     26.70 o 
 -13   7   4     1676.92     1698.03     51.13 o 
 -11   7   4     2751.03     2757.53     70.71 o 
  -9   7   4     1560.94     1428.04     46.41 o 
  -7   7   4     1038.78      967.31     64.82 o 
  -5   7   4      620.24      543.85     19.20 o 
  -3   7   4     8317.12     8108.93     75.18 o 
  -1   7   4     5864.67     6022.10     60.44 o 
   1   7   4      562.85      469.82     16.78 o 
   3   7   4     6598.75     7094.70     70.56 o 
   5   7   4      476.40      588.46     18.05 o 
   7   7   4     4489.77     4569.32     61.01 o 
   9   7   4      117.06      112.61     14.48 o 
  11   7   4      671.16      624.74     30.68 o 
  13   7   4      223.05      245.97     22.38 o 
 -14   8   4      220.36      212.09     29.90 o 
 -12   8   4     3897.38     3906.05     90.62 o 
 -10   8   4    14972.97    14699.76    204.34 o 
  -8   8   4     1467.62     1513.23     48.49 o 
  -6   8   4      871.03      837.23     25.00 o 
  -4   8   4     8529.72     8415.70     91.82 o 
  -2   8   4      395.79      594.95     15.13 o 
   0   8   4      442.85      356.28     12.78 o 
   2   8   4      114.97      145.22      8.68 o 
   4   8   4      855.23      861.19     21.24 o 
   6   8   4       13.15        4.70      7.34 o 
   8   8   4       83.82       63.20     10.78 o 
  10   8   4     3794.46     3809.77     74.19 o 
  12   8   4      645.79      676.53     34.96 o 
  14   8   4       92.13       58.77     27.75 o 
 -15   9   4      264.24      276.91     50.61 o 
 -13   9   4      790.81      791.12     44.35 o 
 -11   9   4      182.62      202.20     25.55 o 
  -9   9   4     5239.53     5267.96    102.45 o 
  -7   9   4     5269.91     5146.60     96.04 o 
  -5   9   4      153.55      152.63     12.88 o 
  -3   9   4     2460.64     2258.75     40.50 o 
  -1   9   4     5043.78     4939.19     60.67 o 
   1   9   4     2207.59     2006.81     28.95 o 
   3   9   4     1241.48     1327.65     24.76 o 
   5   9   4       79.99      102.29     10.70 o 
   7   9   4     1481.86     1427.50     29.25 o 
   9   9   4      180.97      201.38     18.27 o 
  11   9   4       29.60       18.97     12.66 o 
  13   9   4       10.59       12.88     15.40 o 
 -14  10   4     1047.81     1113.85     54.33 o 
 -12  10   4      790.02      864.91     45.93 o 
 -10  10   4     2309.28     2216.15     66.14 o 
  -8  10   4      277.25      267.98     25.70 o 
  -6  10   4     7063.07     6814.33     85.18 o 
  -4  10   4     1054.75     1038.04     28.52 o 
  -2  10   4     5925.77     5627.27     73.46 o 
   0  10   4    14268.20    14078.30    117.13 o 
   2  10   4      353.05      278.95     12.19 o 
   4  10   4     1525.96     1484.19     27.79 o 
   6  10   4     5231.96     4959.21     71.90 o 
   8  10   4     1787.04     1766.85     47.76 o 
  10  10   4     2286.19     2327.09     53.32 o 
  12  10   4     2541.78     2646.34     60.85 o 
 -13  11   4        0.03      -16.58     16.16 o 
 -11  11   4       36.61       34.05     17.61 o 
  -9  11   4      395.20      356.61     26.98 o 
  -7  11   4      195.37      222.43     21.11 o 
  -5  11   4      933.11      961.75     33.28 o 
  -3  11   4      870.45      805.28     32.04 o 
  -1  11   4    10567.82    10071.25    113.21 o 
   1  11   4     9073.12     8810.81     77.75 o 
   3  11   4     1128.73     1177.40     28.88 o 
   5  11   4     1595.44     1510.28     34.11 o 
   7  11   4    13667.61    13121.54    180.49 o 
   9  11   4      258.59      252.82     30.62 o 
  11  11   4      297.78      323.46     26.82 o 
  13  11   4      277.48      345.38     28.21 o 
 -12  12   4      400.90      400.29     32.79 o 
 -10  12   4      696.57      666.70     36.08 o 
  -8  12   4      127.19      127.96     18.87 o 
  -6  12   4      920.53      797.86     41.56 o 
  -4  12   4     3142.33     3036.50     59.21 o 
  -2  12   4     1371.25     1364.82     39.33 o 
   0  12   4    11566.19    11010.53    102.24 o 
   2  12   4      101.93       98.36     11.72 o 
   4  12   4      267.80      298.24     17.68 o 
   6  12   4     1165.53     1140.10     42.69 o 
   8  12   4      182.38      210.08     19.75 o 
  10  12   4     2043.41     2113.85     60.15 o 
  12  12   4       55.36       52.13     16.95 o 
 -13  13   4      661.38      729.56     42.87 o 
 -11  13   4      777.82      950.42     45.11 o 
  -9  13   4     4626.73     4549.20     90.96 o 
  -7  13   4      867.13      750.94     36.09 o 
  -5  13   4     2107.02     2003.23     45.57 o 
  -3  13   4    15859.42    14547.28    156.07 o 
  -1  13   4     4862.37     4621.18     72.23 o 
   1  13   4      307.17      267.36     20.78 o 
   3  13   4       78.45       90.62     14.28 o 
   5  13   4     1319.32     1277.23     33.78 o 
   7  13   4       76.51       81.47     15.42 o 
   9  13   4      241.55      211.38     21.55 o 
  11  13   4     1088.41     1155.07     48.60 o 
 -12  14   4      219.71      222.83     28.59 o 
 -10  14   4     1535.99     1507.22     54.00 o 
  -8  14   4      994.06     1049.51     64.02 o 
  -6  14   4      134.79      129.48     20.33 o 
  -4  14   4      118.85       78.40     14.53 o 
  -2  14   4      965.80      929.01     38.47 o 
   0  14   4     1248.16     1187.50     33.32 o 
   2  14   4        7.50        7.67     10.32 o 
   4  14   4      268.88      314.19     22.34 o 
   6  14   4      233.70      255.16     28.81 o 
   8  14   4        1.45      -16.53     11.04 o 
  10  14   4       59.17       65.47     17.00 o 
 -11  15   4       74.96       72.16     21.24 o 
  -9  15   4      442.59      569.55     37.42 o 
  -7  15   4     4217.71     4236.51     89.52 o 
  -5  15   4     4824.49     4468.83     88.88 o 
  -3  15   4        6.42        2.35     10.68 o 
  -1  15   4     1231.55     1359.49     40.52 o 
   1  15   4     4923.95     4859.76     80.65 o 
   3  15   4      400.07      397.44     25.11 o 
   5  15   4     3291.77     3080.56     63.47 o 
   7  15   4     3046.68     3043.75     74.12 o 
   9  15   4        1.26       18.63     16.45 o 
 -10  16   4       58.21        6.34     17.88 o 
  -8  16   4      847.52      812.91     43.25 o 
  -6  16   4     2094.28     2177.50     63.84 o 
  -4  16   4       16.07       50.23     16.16 o 
  -2  16   4       92.58       97.98     16.55 o 
   0  16   4     8750.86     8513.54    116.22 o 
   2  16   4      276.62      267.89     23.07 o 
   4  16   4      128.36      106.09     17.89 o 
   6  16   4     2654.58     2718.37     70.77 o 
   8  16   4     1135.88     1334.04     83.28 o 
  -9  17   4      873.61      856.91     46.78 o 
  -7  17   4      249.33      225.54     30.68 o 
  -5  17   4      202.20      244.70     30.38 o 
  -3  17   4      260.58      276.97     23.90 o 
  -1  17   4     3647.03     3836.30     74.72 o 
   1  17   4       10.38       24.53     13.55 o 
   3  17   4        2.87        0.53     13.85 o 
   5  17   4      209.60      201.02     37.87 o 
   7  17   4      214.90      215.11     27.75 o 
  -6  18   4      776.30      840.70     45.89 o 
  -4  18   4     1173.69     1184.67     58.20 o 
  -2  18   4     1726.50     1704.63     78.89 o 
   0  18   4      210.92      219.00     23.31 o 
   2  18   4      541.58      707.84     35.51 o 
   4  18   4      230.90      250.81     31.55 o 
   6  18   4        9.78       -5.28     16.18 o 
  -5  19   4      396.75      479.19     41.62 o 
  -3  19   4     1595.62     1729.07     70.26 o 
  -1  19   4      146.82      182.06     23.70 o 
   1  19   4     1258.84     1410.28     53.37 o 
   3  19   4      142.01      103.95     25.04 o 
 -17   1   5      267.34      245.46     78.85 o 
 -15   1   5      264.80      205.52     40.94 o 
 -13   1   5     1919.11     1838.39     73.15 o 
 -11   1   5     2090.02     1935.30     68.76 o 
  -9   1   5     1657.15     1696.32     31.95 o 
  -7   1   5     4966.35     4992.81     60.84 o 
  -5   1   5     1161.80     1176.76     25.43 o 
  -3   1   5     1251.20     1256.34     47.12 o 
  -1   1   5     2270.13     2273.15     30.59 o 
   1   1   5     2668.94     2828.62     27.18 o 
   3   1   5    20377.24    21085.13    169.21 o 
   5   1   5    33505.92    34804.17    286.40 o 
   7   1   5      991.86     1107.01     26.17 o 
   9   1   5       65.32       57.38     12.73 o 
  11   1   5      596.28      566.04     24.81 o 
  13   1   5      178.94      166.99     33.61 o 
  15   1   5       91.88      149.86     35.13 o 
 -16   2   5        6.86      -13.28     20.68 o 
 -14   2   5      225.98      221.27     33.61 o 
 -12   2   5     3893.25     3835.91    104.99 o 
 -10   2   5      115.85      166.37     16.72 o 
  -8   2   5       21.98       -6.00      6.19 o 
  -6   2   5        0.66       27.43      5.48 o 
  -4   2   5     5749.98     6206.33     83.57 o 
  -2   2   5     1958.04     1941.36     29.15 o 
   0   2   5      459.60      447.87     10.25 o 
   2   2   5     5383.12     5507.02     49.62 o 
   4   2   5     4429.07     4412.68     56.60 o 
   6   2   5    21443.20    21638.42    173.03 o 
   8   2   5      430.87      421.39     18.50 o 
  10   2   5      285.04      301.84     18.94 o 
  12   2   5      412.78      417.10     23.41 o 
  14   2   5       53.43       28.13     24.21 o 
 -17   3   5      100.06       86.17     66.81 o 
 -15   3   5       97.11      114.86     29.95 o 
 -13   3   5       68.75       60.54     22.12 o 
 -11   3   5     1895.56     1922.71     51.83 o 
  -9   3   5     1561.22     1749.60     40.35 o 
  -7   3   5      471.48      601.90     33.91 o 
  -5   3   5    19835.75    21699.94    309.23 o 
  -3   3   5     1606.25     1780.15     33.86 o 
  -1   3   5        6.77        3.96      4.38 o 
   1   3   5     1201.86     1132.26     16.28 o 
   3   3   5      998.31     1034.09     18.13 o 
   5   3   5     1490.06     1627.33     46.19 o 
   7   3   5     2178.53     2116.70     38.31 o 
   9   3   5     4119.10     4218.43     62.73 o 
  11   3   5      167.26      148.89     15.82 o 
  13   3   5      395.36      395.18     33.91 o 
  15   3   5      279.26      234.63     41.71 o 
 -16   4   5      333.14      289.74     83.67 o 
 -14   4   5     2611.49     2545.36    130.47 o 
 -12   4   5     2186.49     2141.64     80.31 o 
 -10   4   5      277.00      223.94     18.34 o 
  -8   4   5      883.08      876.28     52.48 o 
  -6   4   5      520.10      416.17     21.61 o 
  -4   4   5      993.74     1114.15     23.90 o 
  -2   4   5     1984.74     1874.71     36.89 o 
   0   4   5    11802.95    11342.45     93.40 o 
   2   4   5      157.46      187.13      8.59 o 
   4   4   5     8353.27     8493.36     82.73 o 
   6   4   5      166.84      116.82     10.75 o 
   8   4   5      213.12      266.65     16.30 o 
  10   4   5     3934.74     3929.70     62.93 o 
  12   4   5      982.09     1056.85     37.79 o 
  14   4   5       51.65       66.98     27.08 o 
 -15   5   5        7.90        3.57     27.12 o 
 -13   5   5        9.88       -2.56     13.81 o 
 -11   5   5        9.66       -0.05      9.76 o 
  -9   5   5       92.52       84.17     15.19 o 
  -7   5   5     3986.14     4014.69     73.74 o 
  -5   5   5      595.88      740.00     19.85 o 
  -3   5   5     1149.56     1322.47     23.78 o 
  -1   5   5      421.40      552.86     15.10 o 
   1   5   5      677.35      765.44     17.88 o 
   3   5   5      723.69      762.97     17.53 o 
   5   5   5     1227.46     1272.93     24.63 o 
   7   5   5     1170.28     1234.00     31.13 o 
   9   5   5      508.44      486.80     22.29 o 
  11   5   5      412.13      401.80     29.12 o 
  13   5   5        3.72        1.54     24.76 o 
  15   5   5        3.78      -23.25     31.83 o 
 -16   6   5      222.03      288.31     43.45 o 
 -14   6   5      212.99      227.68     29.15 o 
 -12   6   5     2585.17     2540.65     59.63 o 
 -10   6   5      249.91      222.45     22.49 o 
  -8   6   5     2268.19     2142.99     54.37 o 
  -6   6   5     4219.71     4246.67     91.79 o 
  -4   6   5     1160.20     1436.83     30.24 o 
  -2   6   5     8850.39     9263.93     83.04 o 
   0   6   5      314.80      225.74     10.55 o 
   2   6   5      254.42      319.13     16.86 o 
   4   6   5     2089.89     2067.45     32.07 o 
   6   6   5        7.66        6.13      6.29 o 
   8   6   5      236.01      211.10     21.26 o 
  10   6   5     4991.88     4849.10     76.52 o 
  12   6   5     1557.31     1636.98     48.41 o 
  14   6   5      522.19      707.30    100.73 o 
 -15   7   5      324.60      336.65     43.45 o 
 -13   7   5       20.10       16.52     15.72 o 
 -11   7   5       51.23       61.43     16.59 o 
  -9   7   5       21.31        7.91     11.44 o 
  -7   7   5      283.81      219.26     20.33 o 
  -5   7   5     1693.87     1573.47     27.83 o 
  -3   7   5     1253.34     1557.48     25.34 o 
  -1   7   5     8434.82     9095.84     83.86 o 
   1   7   5     7813.35     8362.86     68.73 o 
   3   7   5     1127.32     1195.83     23.84 o 
   5   7   5      316.04      276.23     13.68 o 
   7   7   5        0.48       -4.53      7.51 o 
   9   7   5      421.85      426.52     22.07 o 
  11   7   5      452.81      491.63     25.85 o 
  13   7   5      114.98      127.62     31.34 o 
 -14   8   5       19.63       21.77     17.26 o 
 -12   8   5      655.73      697.80     40.21 o 
 -10   8   5      405.61      427.60     30.46 o 
  -8   8   5      569.24      551.06     31.49 o 
  -6   8   5       82.91       79.12      8.37 o 
  -4   8   5      476.62      514.11     14.82 o 
  -2   8   5      115.73      120.79      8.99 o 
   0   8   5      626.78      621.95     14.95 o 
   2   8   5     2199.40     2236.72     43.00 o 
   4   8   5     3941.71     3895.38     49.98 o 
   6   8   5      352.08      327.22     15.87 o 
   8   8   5     3095.09     3078.50     49.32 o 
  10   8   5     1693.74     1573.99     41.69 o 
  12   8   5      488.91      493.24     31.53 o 
  14   8   5      302.41      467.91     63.14 o 
 -15   9   5       47.06       69.71     23.30 o 
 -13   9   5      458.11      477.88     47.08 o 
 -11   9   5     1356.89     1374.31     52.61 o 
  -9   9   5      494.55      548.02     51.03 o 
  -7   9   5      255.97      216.34     22.45 o 
  -5   9   5     2223.69     2189.18     40.59 o 
  -3   9   5     4322.47     4306.78     49.93 o 
  -1   9   5     4609.64     4399.12     52.41 o 
   1   9   5     1882.04     1887.34     29.75 o 
   3   9   5       54.44       46.28      7.59 o 
   5   9   5     1039.96     1029.56     25.74 o 
   7   9   5      406.09      406.75     19.05 o 
   9   9   5     1073.75     1167.40     43.29 o 
  11   9   5     1881.64     1965.10     49.17 o 
  13   9   5       78.27      107.95     32.10 o 
 -14  10   5       48.06       84.71     29.10 o 
 -12  10   5      368.95      315.87     32.09 o 
 -10  10   5      744.29      824.48     42.55 o 
  -8  10   5      466.93      338.58     56.06 o 
  -6  10   5      500.51      510.42     21.43 o 
  -4  10   5       65.21      105.63     13.81 o 
  -2  10   5     1179.49     1159.47     30.03 o 
   0  10   5        0.35        1.96      5.45 o 
   2  10   5        0.63        3.76      5.57 o 
   4  10   5     1274.79     1278.86     28.53 o 
   6  10   5      188.25      193.11     15.25 o 
   8  10   5     1846.44     1886.90     42.93 o 
  10  10   5      342.20      374.54     31.86 o 
  12  10   5        6.92      -12.86     21.02 o 
 -13  11   5      920.14      956.94     64.39 o 
 -11  11   5     1402.47     1409.50     56.12 o 
  -9  11   5      583.36      513.61     38.54 o 
  -7  11   5        4.75       15.81     11.33 o 
  -5  11   5     3789.78     3712.73     64.78 o 
  -3  11   5     3847.98     3739.65     59.58 o 
  -1  11   5        9.97        7.37      8.63 o 
   1  11   5     1102.76     1149.95     23.30 o 
   3  11   5     2801.48     2731.49     45.30 o 
   5  11   5     6398.04     6155.28    107.02 o 
   7  11   5     1580.34     1662.54     38.26 o 
   9  11   5      425.10      421.52     25.52 o 
  11  11   5        3.02        4.37     13.39 o 
 -12  12   5      251.43      258.05     30.38 o 
 -10  12   5      306.14      299.81     31.41 o 
  -8  12   5      641.80      606.94     32.77 o 
  -6  12   5      340.39      382.22     26.29 o 
  -4  12   5      788.11      669.02     35.95 o 
  -2  12   5     1544.40     1413.58     36.63 o 
   0  12   5     1653.11     1716.78     32.74 o 
   2  12   5       51.55       44.87     10.79 o 
   4  12   5       26.28       36.27     10.29 o 
   6  12   5     1319.27     1369.33     38.34 o 
   8  12   5      945.36      839.65     43.63 o 
  10  12   5     1516.76     1649.49     47.70 o 
  12  12   5      451.02      512.43     89.53 o 
 -13  13   5       89.67       92.74     21.93 o 
 -11  13   5      704.66      719.92     40.12 o 
  -9  13   5      153.41      106.07     19.70 o 
  -7  13   5       36.97       31.73     14.44 o 
  -5  13   5      354.27      342.13     22.04 o 
  -3  13   5       29.10       13.53     10.10 o 
  -1  13   5      473.28      371.93     21.99 o 
   1  13   5        1.17       -8.50      8.41 o 
   3  13   5      244.82      260.53     20.10 o 
   5  13   5      100.36      100.71     14.06 o 
   7  13   5       50.30       45.31     13.15 o 
   9  13   5      296.26      277.94     23.20 o 
  11  13   5        0.56      -20.39     13.59 o 
 -12  14   5      633.78      803.45     44.92 o 
 -10  14   5      532.75      560.64     58.04 o 
  -8  14   5     1308.04     1248.81     47.17 o 
  -6  14   5      982.08     1097.81     42.87 o 
  -4  14   5      142.79      152.46     16.96 o 
  -2  14   5      145.94      169.16     17.89 o 
   0  14   5       55.84       61.95     13.25 o 
   2  14   5      323.94      395.87     24.06 o 
   4  14   5      990.49     1063.30     35.96 o 
   6  14   5     1559.91     1558.24     39.58 o 
   8  14   5      329.79      340.48     28.35 o 
  10  14   5      585.76      600.25     37.28 o 
 -11  15   5        1.72      -23.13     15.42 o 
  -9  15   5      125.31      133.42     22.64 o 
  -7  15   5      217.20      220.60     25.67 o 
  -5  15   5     1515.90     1482.49     50.15 o 
  -3  15   5      108.09       60.40     14.40 o 
  -1  15   5      622.55      601.36     29.07 o 
   1  15   5        6.13       -1.27     10.18 o 
   3  15   5     1496.35     1553.94     44.46 o 
   5  15   5      469.38      423.94     26.63 o 
   7  15   5      128.53      130.05     21.13 o 
   9  15   5       34.69       21.89     17.51 o 
 -10  16   5      210.82      271.74     31.42 o 
  -8  16   5      260.73      266.90     29.58 o 
  -6  16   5      829.76      765.74     40.61 o 
  -4  16   5       21.52        8.75     14.51 o 
  -2  16   5       74.05       73.49     14.94 o 
   0  16   5      692.80      777.59     33.79 o 
   2  16   5       42.60       33.91     13.57 o 
   4  16   5     1161.27     1241.92     41.73 o 
   6  16   5       96.49       86.15     24.09 o 
   8  16   5      112.83      157.68     25.13 o 
  -7  17   5     2277.86     2600.91     73.58 o 
  -5  17   5       81.85       70.06     18.86 o 
  -3  17   5        1.90       12.12     12.64 o 
  -1  17   5     2551.17     2554.96     87.12 o 
   1  17   5       49.48       47.61     16.61 o 
   3  17   5      186.82      174.16     21.21 o 
   5  17   5      145.23      170.87     25.72 o 
   7  17   5      337.74      341.03     32.43 o 
  -6  18   5      157.04      194.73     35.16 o 
  -4  18   5       56.70       61.50     19.77 o 
  -2  18   5        2.01        3.72     13.15 o 
   0  18   5      112.17       59.85     16.63 o 
   2  18   5      171.92      189.29     25.46 o 
   4  18   5        0.31       -0.24     14.10 o 
  -3  19   5      258.35      365.43     34.68 o 
  -1  19   5     1163.15     1121.23     44.40 o 
   1  19   5      579.12      591.98     38.70 o 
 -16   0   6     1068.18      963.36     89.63 o 
 -14   0   6      294.03      318.33     54.03 o 
 -12   0   6     2189.04     1920.43    102.83 o 
 -10   0   6       36.81       33.93     22.62 o 
  -8   0   6     1193.36     1325.96     38.29 o 
  -6   0   6    16180.53    16857.98    274.77 o 
  -4   0   6    10523.48     9485.30    202.51 o 
  -2   0   6    58754.19    58233.07   1010.69 o 
   0   0   6       91.52       41.96      9.42 o 
   2   0   6     2276.16     1845.04     69.74 o 
   4   0   6    81606.84    82497.65   2438.55 o 
   6   0   6      976.89      839.63     32.81 o 
   8   0   6      901.80      927.14     40.24 o 
  10   0   6     6038.11     5577.58    121.18 o 
  12   0   6        1.10      -34.14     24.71 o 
  14   0   6        0.58      -16.75     30.79 o 
 -17   1   6       37.59       71.72     27.61 o 
 -15   1   6       33.59       55.89     24.05 o 
 -13   1   6     2282.30     2216.57     81.00 o 
 -11   1   6      812.19      801.79     45.61 o 
  -9   1   6      421.32      351.16     28.49 o 
  -7   1   6      124.26      102.87      8.96 o 
  -5   1   6    11581.88    12475.78    129.43 o 
  -3   1   6    15350.96    16081.98    178.10 o 
  -1   1   6    13960.24    14050.85    134.80 o 
   1   1   6     9299.16     9683.34    121.76 o 
   3   1   6     8357.13     8273.80     78.77 o 
   5   1   6      638.21      600.91     17.14 o 
   7   1   6     3802.35     4047.78     55.38 o 
   9   1   6     2492.64     2505.16     45.67 o 
  11   1   6     1083.66     1162.86    101.05 o 
  13   1   6      131.21      206.99     37.00 o 
  15   1   6       38.86        4.67     27.43 o 
 -16   2   6      105.84       78.12     46.70 o 
 -14   2   6      170.15      191.22     32.41 o 
 -12   2   6     6507.63     5941.54    137.35 o 
 -10   2   6     1408.93     1439.74     41.29 o 
  -8   2   6     4868.27     4671.05     77.81 o 
  -6   2   6    12105.76    12011.46    148.82 o 
  -4   2   6      729.35      337.61     68.48 o 
  -2   2   6     4137.26     4692.45     67.86 o 
   0   2   6     6862.25     7122.63     61.31 o 
   2   2   6     1586.67     1700.61     22.29 o 
   4   2   6     2392.12     2517.58     35.18 o 
   6   2   6     4081.20     4408.74     56.38 o 
   8   2   6        2.96       11.53      8.06 o 
  10   2   6      220.51      209.88     16.69 o 
  12   2   6      812.28      752.67     41.90 o 
  14   2   6     1317.54     1373.53     75.37 o 
 -17   3   6      180.33      168.69     37.27 o 
 -15   3   6     2030.33     2049.27    116.75 o 
 -13   3   6     2993.30     2835.16     94.18 o 
 -11   3   6     4991.35     4939.61    127.58 o 
  -9   3   6      797.47      790.60     27.43 o 
  -7   3   6     6517.98     6314.33     95.43 o 
  -5   3   6      130.60      122.39     13.09 o 
  -3   3   6     8095.64     8481.61     90.78 o 
  -1   3   6      366.30      331.94     11.54 o 
   1   3   6     5998.76     6377.15     57.73 o 
   3   3   6     1291.12     1491.26     22.28 o 
   5   3   6       99.35       87.00     11.55 o 
   7   3   6        5.08       11.46      6.77 o 
   9   3   6     1228.05     1182.92     31.53 o 
  11   3   6      892.70      942.48     43.98 o 
  13   3   6      322.94      373.38     34.24 o 
  15   3   6      120.37      209.53     41.37 o 
 -16   4   6      675.16      615.34     68.17 o 
 -14   4   6      624.65      543.45     47.31 o 
 -12   4   6     1518.50     1444.67     64.27 o 
 -10   4   6     4540.07     4527.94     74.84 o 
  -8   4   6     1808.41     1573.62     43.55 o 
  -6   4   6     6317.40     6456.20     96.75 o 
  -4   4   6        3.56       15.87      6.31 o 
  -2   4   6     9602.61     9785.65    102.82 o 
   0   4   6        5.25        3.25      4.13 o 
   2   4   6     9229.55     9396.40     82.05 o 
   4   4   6     3247.37     3077.41     38.31 o 
   6   4   6        2.92       -6.24      7.12 o 
   8   4   6        0.12       -7.63      6.65 o 
  10   4   6      372.08      385.28     22.33 o 
  12   4   6      139.31      153.39     25.15 o 
  14   4   6      158.20      121.63     34.56 o 
 -15   5   6      199.63      231.17     36.66 o 
 -13   5   6     3219.69     3082.47    110.26 o 
 -11   5   6       18.74        4.31     13.15 o 
  -9   5   6     1164.05     1065.91     47.27 o 
  -7   5   6     2459.18     2549.29     56.89 o 
  -5   5   6     1222.33      996.34     24.39 o 
  -3   5   6    45887.66    49045.80    587.03 o 
  -1   5   6     3281.60     3228.24     41.17 o 
   1   5   6     3095.72     3843.08     39.48 o 
   3   5   6    23820.42    24186.34    188.83 o 
   5   5   6     2273.28     2164.89     46.91 o 
   7   5   6      556.81      481.21     26.15 o 
   9   5   6     4692.28     4765.67     70.05 o 
  11   5   6     3739.48     3990.47     92.15 o 
  13   5   6       10.82       -1.43     20.13 o 
 -16   6   6        4.53        7.86     23.55 o 
 -14   6   6       78.81       27.70     28.48 o 
 -12   6   6      476.18      502.11     29.17 o 
 -10   6   6     1118.85     1070.45     41.60 o 
  -8   6   6      268.04      314.17     23.46 o 
  -6   6   6     2982.87     2947.79     55.80 o 
  -4   6   6     8794.19     8691.96     89.76 o 
  -2   6   6      406.94      378.72     23.34 o 
   0   6   6     4126.09     4213.19     46.97 o 
   2   6   6     4301.46     3956.90     46.10 o 
   4   6   6     4611.95     4494.38     56.35 o 
   6   6   6     3989.55     3885.55     50.75 o 
   8   6   6     1231.51     1276.96     40.32 o 
  10   6   6     1117.16     1052.01     36.39 o 
  12   6   6        0.18       24.49     16.78 o 
  14   6   6       21.12        8.19     25.23 o 
 -15   7   6      448.21      517.06     51.69 o 
 -13   7   6     1486.53     1481.81     58.47 o 
 -11   7   6       77.03       87.18     18.73 o 
  -9   7   6      161.00      151.54     20.38 o 
  -7   7   6    12080.27    12333.69    168.61 o 
  -5   7   6     3964.64     4062.20     52.02 o 
  -3   7   6       20.18       -0.02      4.94 o 
  -1   7   6     8244.12     8645.46    142.43 o 
   1   7   6      498.58      461.05     15.13 o 
   3   7   6        2.69        2.66      5.76 o 
   5   7   6     1675.56     1618.09     30.56 o 
   7   7   6       39.23       27.20      8.85 o 
   9   7   6      332.18      392.65     23.85 o 
  11   7   6       83.75      118.26     22.82 o 
  13   7   6     1507.22     1735.52     82.16 o 
 -14   8   6     3655.02     3705.23     98.24 o 
 -12   8   6     1142.30     1024.67     67.19 o 
 -10   8   6     7078.36     6807.16    120.83 o 
  -8   8   6     3470.79     3592.67     78.19 o 
  -6   8   6     3638.39     3471.94     50.40 o 
  -4   8   6     1027.10      927.77     23.31 o 
  -2   8   6     2408.70     2238.10     33.80 o 
   0   8   6     3645.14     3409.69     53.09 o 
   2   8   6     3215.63     3515.11     45.67 o 
   4   8   6      728.86      683.63     20.16 o 
   6   8   6      367.92      385.08     17.48 o 
   8   8   6     1360.69     1451.81     33.49 o 
  10   8   6       36.05       43.32     13.10 o 
  12   8   6        5.27       11.64     34.56 o 
 -15   9   6       72.37      115.24     26.78 o 
 -13   9   6       66.76      107.34     22.51 o 
 -11   9   6     1092.35      917.71     57.75 o 
  -9   9   6      542.50      451.56     31.35 o 
  -7   9   6     9377.25     8729.11    137.14 o 
  -5   9   6     1616.38     1647.39     37.68 o 
  -3   9   6     5098.36     4858.91     56.07 o 
  -1   9   6      708.04      769.11     30.56 o 
   1   9   6      262.19      201.81     10.67 o 
   3   9   6     3327.63     3260.47     42.94 o 
   5   9   6     3902.87     3992.07     54.25 o 
   7   9   6      475.91      490.29     20.80 o 
   9   9   6      149.71      181.44     17.94 o 
  11   9   6       82.50      155.05     41.47 o 
  13   9   6      795.32      825.50     63.28 o 
 -14  10   6      107.11      135.03     63.87 o 
 -12  10   6       42.12       -0.19     15.10 o 
 -10  10   6        1.88       -8.69     14.05 o 
  -8  10   6      592.93      690.25     37.60 o 
  -6  10   6     3746.39     3423.90     66.81 o 
  -4  10   6     4039.71     3898.63     59.66 o 
  -2  10   6     6543.54     6361.59     80.85 o 
   0  10   6        8.05       -3.62      5.79 o 
   2  10   6    12201.59    11896.98    146.67 o 
   4  10   6    11558.08    11116.78    101.39 o 
   6  10   6      526.84      577.61     26.69 o 
   8  10   6       56.73       69.25     13.76 o 
  10  10   6     7812.93     8086.68    110.13 o 
  12  10   6       42.52       72.40     37.17 o 
 -13  11   6      114.67      102.74     24.14 o 
 -11  11   6     2841.37     2705.84     78.31 o 
  -9  11   6      469.12      404.63     28.02 o 
  -7  11   6      489.19      460.77     27.94 o 
  -5  11   6      121.99      136.14     14.48 o 
  -3  11   6     1049.18     1011.35     29.99 o 
  -1  11   6     2383.74     2428.00     46.83 o 
   1  11   6     7821.85     7503.60     71.08 o 
   3  11   6     7209.18     7188.38    109.45 o 
   5  11   6      933.81      906.50     27.59 o 
   7  11   6     1506.56     1618.19     38.01 o 
   9  11   6     1760.95     1827.56     47.56 o 
  11  11   6      613.97      735.05     58.63 o 
 -12  12   6     3327.97     3227.40    156.99 o 
 -10  12   6      312.48      316.50     28.11 o 
  -8  12   6       48.22      106.46     18.23 o 
  -6  12   6     2758.26     2726.30     68.92 o 
  -4  12   6     1479.25     1447.35     37.44 o 
  -2  12   6      767.97      695.31     27.03 o 
   0  12   6     8585.29     8229.74     91.11 o 
   2  12   6      234.32      250.88     22.50 o 
   4  12   6       86.86       49.10     12.94 o 
   6  12   6       11.81        4.92      9.69 o 
   8  12   6        5.34      -12.75     11.30 o 
  10  12   6      930.12      843.17     40.77 o 
 -13  13   6     5918.17     6267.25    120.29 o 
 -11  13   6        2.04        9.20     14.85 o 
  -9  13   6      238.59      168.60     22.48 o 
  -7  13   6     2795.25     2643.40     65.12 o 
  -5  13   6      852.61      842.75     49.57 o 
  -3  13   6     1391.93     1204.56     35.65 o 
  -1  13   6     1943.51     1835.62     43.80 o 
   1  13   6     1129.68     1117.84     31.41 o 
   3  13   6     1638.39     1548.06     41.21 o 
   5  13   6      113.21      104.89     15.61 o 
   7  13   6      164.74      137.66     16.34 o 
   9  13   6       98.96      115.84     18.99 o 
  11  13   6       31.83       26.94     30.89 o 
 -12  14   6       27.83       -9.84     15.59 o 
 -10  14   6      107.82      115.16     24.87 o 
  -8  14   6      722.10      789.23     39.85 o 
  -6  14   6     1972.10     1852.12     55.40 o 
  -4  14   6     2223.35     2253.20     75.39 o 
  -2  14   6     4362.48     4327.51    103.89 o 
   0  14   6     3149.25     2832.26     57.18 o 
   2  14   6       38.71       20.70     11.36 o 
   4  14   6      641.76      626.20     31.53 o 
   6  14   6      127.34      163.93     21.59 o 
   8  14   6       43.92       40.51     14.99 o 
  10  14   6      248.59      300.25     44.55 o 
 -11  15   6      165.62      153.36     28.66 o 
  -9  15   6      846.98      904.39     44.97 o 
  -7  15   6       34.70       16.90     14.75 o 
  -5  15   6     2522.59     2298.14     62.53 o 
  -3  15   6     4016.49     4098.96     73.10 o 
  -1  15   6      931.27      833.79     38.48 o 
   1  15   6      272.53      246.59     21.36 o 
   3  15   6     8331.38     8265.75    150.19 o 
   5  15   6      875.95      883.47     35.87 o 
   7  15   6      109.46       66.37     22.77 o 
   9  15   6      807.54      981.85     46.70 o 
 -10  16   6       40.43       28.57     18.72 o 
  -8  16   6       86.11       99.74     28.23 o 
  -6  16   6      729.72      690.54     39.17 o 
  -4  16   6     3026.13     3038.55     74.09 o 
  -2  16   6      743.54      717.56     45.33 o 
   0  16   6        6.06       -0.64     11.87 o 
   2  16   6     1656.93     1746.97     48.28 o 
   4  16   6     2993.92     3303.94     68.60 o 
   6  16   6      446.22      487.80     34.12 o 
   8  16   6     1040.51     1090.73     57.24 o 
  -7  17   6     2744.25     2778.97     76.44 o 
  -5  17   6      388.32      375.26     32.17 o 
  -3  17   6       48.42       16.49     16.02 o 
  -1  17   6       15.10       13.12     17.29 o 
   1  17   6     2255.61     2251.47     63.58 o 
   3  17   6      149.41      161.91     21.27 o 
   5  17   6       31.96       48.71     16.32 o 
  -6  18   6     1055.20     1017.98     55.35 o 
  -4  18   6        0.50      -19.93     14.10 o 
  -2  18   6      196.21      188.03     22.41 o 
   0  18   6      718.21      649.00     34.33 o 
   2  18   6      383.04      424.03     33.40 o 
   4  18   6       68.25       83.74     21.01 o 
  -3  19   6      750.15      727.86     44.14 o 
  -1  19   6     1066.46     1088.48     50.06 o 
   1  19   6       96.38       84.53     21.36 o 
 -17   1   7     1678.69     1928.41     90.01 o 
 -15   1   7      494.72      502.22     48.50 o 
 -13   1   7        2.66       -7.51     17.07 o 
 -11   1   7      772.58      737.87     59.79 o 
  -9   1   7     8349.48     8159.07    124.31 o 
  -7   1   7      983.48     1203.74     26.45 o 
  -5   1   7     6087.09     6267.05    110.10 o 
  -3   1   7     3276.48     3258.07     51.02 o 
  -1   1   7      140.82      115.44      6.62 o 
   1   1   7     1129.90     1192.30     52.04 o 
   3   1   7     1823.96     2138.75     25.29 o 
   5   1   7     2877.37     2832.86     39.50 o 
   7   1   7       65.49       61.46     11.36 o 
   9   1   7     1928.38     1952.93     97.07 o 
  11   1   7       73.60       66.87     24.60 o 
  13   1   7       63.96      102.84     30.62 o 
 -16   2   7      116.05       82.54     28.73 o 
 -14   2   7     3644.28     3286.21    189.84 o 
 -12   2   7      114.87      152.81     27.23 o 
 -10   2   7     2452.08     2291.38    134.35 o 
  -8   2   7      143.72      130.17     17.75 o 
  -6   2   7       32.32       32.38      8.17 o 
  -4   2   7     7216.89     7843.67    132.67 o 
  -2   2   7       11.95       22.44      7.04 o 
   0   2   7      682.08      754.12     13.62 o 
   2   2   7        1.62       -2.21      4.11 o 
   4   2   7     8238.78     8858.70     78.38 o 
   6   2   7    10304.21    10429.68    105.79 o 
   8   2   7     3693.61     3641.15     55.07 o 
  10   2   7      924.07      841.90     43.05 o 
  12   2   7        3.44       -0.80     20.92 o 
  14   2   7      225.09      239.50     47.54 o 
 -17   3   7        6.02      -28.53     21.06 o 
 -15   3   7      390.72      339.15     42.31 o 
 -13   3   7      184.34      174.36     31.17 o 
 -11   3   7     5640.76     5644.55    227.54 o 
  -9   3   7      796.43      816.33     28.44 o 
  -7   3   7      221.09      247.69     18.22 o 
  -5   3   7       74.54       90.54     18.28 o 
  -3   3   7    10908.90    11997.49    142.94 o 
  -1   3   7     3801.09     4044.49     42.43 o 
   1   3   7     2382.26     2210.36     27.18 o 
   3   3   7        0.80        0.95      4.08 o 
   5   3   7      230.79      279.28     11.57 o 
   7   3   7      457.68      477.41     22.02 o 
   9   3   7     1141.83     1170.46     45.51 o 
  11   3   7      440.05      411.26     33.34 o 
  13   3   7      481.26      468.98     38.16 o 
 -16   4   7     1612.99     1530.50    139.79 o 
 -14   4   7       28.13       16.15     19.37 o 
 -12   4   7      466.15      383.52     67.02 o 
 -10   4   7     4484.17     4292.99     75.91 o 
  -8   4   7     2383.61     2272.80     72.98 o 
  -6   4   7     4067.09     4362.99     75.43 o 
  -4   4   7     4588.71     4261.13     68.68 o 
  -2   4   7     1381.49     1421.06     36.76 o 
   0   4   7      337.44      427.10     12.51 o 
   2   4   7       86.47       62.32      6.30 o 
   4   4   7      661.01      612.25     18.11 o 
   6   4   7     1897.04     1863.45     31.37 o 
   8   4   7      799.44      794.29     27.06 o 
  10   4   7       24.17       35.25     17.44 o 
  12   4   7      639.27      670.69     42.53 o 
  14   4   7      114.91      150.28     44.50 o 
 -15   5   7       30.12       50.85     24.39 o 
 -13   5   7     1207.29     1062.86     59.01 o 
 -11   5   7       68.66       88.85     21.14 o 
  -9   5   7      125.90      136.39     18.05 o 
  -7   5   7       67.73       75.62     28.48 o 
  -5   5   7     2377.59     2543.56     54.01 o 
  -3   5   7     5522.36     5918.59     66.07 o 
  -1   5   7     9835.19    10917.39     94.99 o 
   1   5   7      534.82      602.43     20.01 o 
   3   5   7     2187.20     2410.64     35.70 o 
   5   5   7      444.58      425.13     15.37 o 
   7   5   7     2059.23     2034.39     35.61 o 
   9   5   7      316.84      334.90     23.11 o 
  11   5   7      331.22      271.57     29.73 o 
  13   5   7       72.58       51.87     21.85 o 
 -16   6   7     1480.10     1378.69    147.44 o 
 -14   6   7       91.89       90.57     27.42 o 
 -12   6   7     1953.66     1883.52     51.49 o 
 -10   6   7     7651.38     7703.32    129.23 o 
  -8   6   7        3.92        2.59     10.07 o 
  -6   6   7      914.53      939.53     34.20 o 
  -4   6   7      117.81       68.10      8.34 o 
  -2   6   7      130.21      166.92     10.01 o 
   0   6   7      570.70      677.60     17.24 o 
   2   6   7     1882.77     1798.98     28.95 o 
   4   6   7     1071.12     1120.29     25.31 o 
   6   6   7     1410.97     1470.43     31.52 o 
   8   6   7      655.23      667.68     22.87 o 
  10   6   7      150.70      161.77     24.45 o 
  12   6   7      226.17      215.13     29.20 o 
  14   6   7      653.21      682.39     57.93 o 
 -15   7   7        7.67      -16.99     20.42 o 
 -13   7   7      302.33      296.99     32.09 o 
 -11   7   7       47.53       28.18     15.34 o 
  -9   7   7     2098.99     1750.36     53.27 o 
  -7   7   7     3569.44     3573.69    137.93 o 
  -5   7   7     3208.60     3102.52     76.30 o 
  -3   7   7     7282.52     7359.83    130.83 o 
  -1   7   7       25.70       14.70      5.70 o 
   1   7   7     7892.60     8082.71     75.72 o 
   3   7   7     1098.42     1099.89     23.94 o 
   5   7   7      594.36      590.82     19.17 o 
   7   7   7      618.33      655.17     22.10 o 
   9   7   7       37.22       47.19     20.37 o 
  11   7   7       16.37       22.53     17.43 o 
  13   7   7      856.80      917.89     65.66 o 
 -14   8   7        1.06        0.79     16.01 o 
 -12   8   7        2.97       -0.30     12.48 o 
 -10   8   7     1026.08      978.64     42.35 o 
  -8   8   7     1054.49     1176.39     96.12 o 
  -6   8   7       77.09       98.71     10.17 o 
  -4   8   7     1672.44     1602.15     28.85 o 
  -2   8   7       70.38       27.87      6.03 o 
   0   8   7     1844.44     2036.12     34.66 o 
   2   8   7       20.82        4.35      6.12 o 
   4   8   7      941.05     1091.21     25.56 o 
   6   8   7      842.41      888.05     27.97 o 
   8   8   7     1207.60     1200.11     31.09 o 
  10   8   7      224.04      297.46     38.70 o 
  12   8   7        3.16       -5.50     21.13 o 
 -15   9   7     1659.98     1747.18     71.21 o 
 -13   9   7       17.02       18.42     16.66 o 
 -11   9   7      325.12      368.61     31.34 o 
  -9   9   7     6073.59     6019.53    112.89 o 
  -7   9   7      681.56      719.00     46.34 o 
  -5   9   7      167.36      253.57     33.16 o 
  -3   9   7     9616.09     9290.49     91.19 o 
  -1   9   7      228.55      230.81     19.47 o 
   1   9   7     1867.55     1815.39     29.62 o 
   3   9   7     1836.70     1835.24     33.81 o 
   5   9   7      937.20      941.01     31.92 o 
   7   9   7       36.91       25.63     10.12 o 
   9   9   7     2674.40     2708.74    100.63 o 
  11   9   7      113.40      108.66     31.08 o 
 -14  10   7      209.59      266.51     42.27 o 
 -12  10   7      120.92      124.10     23.56 o 
 -10  10   7      128.05      156.89     28.78 o 
  -8  10   7        8.64       18.54     14.12 o 
  -6  10   7     1604.60     1606.46     50.30 o 
  -4  10   7      341.09      317.15     19.07 o 
  -2  10   7      177.28      159.33     14.53 o 
   0  10   7      199.22      188.53     15.78 o 
   2  10   7      971.49      928.01     23.08 o 
   4  10   7     1814.28     1877.35     33.92 o 
   6  10   7     1823.35     1845.22     42.45 o 
   8  10   7      368.63      394.24     23.79 o 
  10  10   7       16.54       34.72     24.15 o 
  12  10   7      109.24      120.01     58.12 o 
 -13  11   7        0.80       11.65     17.35 o 
 -11  11   7      460.91      396.48     34.84 o 
  -9  11   7      262.37      252.66     27.26 o 
  -7  11   7       36.87       80.74     16.28 o 
  -5  11   7       88.59      116.24     14.00 o 
  -3  11   7     5823.70     5665.99     86.64 o 
  -1  11   7     1029.04      975.11     26.49 o 
   1  11   7      115.53       86.70     10.36 o 
   3  11   7       46.84       42.77      9.27 o 
   5  11   7      120.74      167.23     15.16 o 
   7  11   7        7.37       -4.65      9.56 o 
   9  11   7      709.03      770.51     56.62 o 
  11  11   7       89.01      111.35     32.74 o 
 -12  12   7       26.75       45.18     20.14 o 
 -10  12   7      260.62      360.46     29.56 o 
  -8  12   7      709.63      689.17     52.81 o 
  -6  12   7      224.76      242.31     22.83 o 
  -4  12   7      248.07      233.47     18.25 o 
  -2  12   7     2987.17     3023.74     79.89 o 
   0  12   7      959.81      952.58     27.43 o 
   2  12   7     4259.17     4023.76     64.45 o 
   4  12   7      132.27      158.05     17.37 o 
   6  12   7        7.39       -5.61      9.75 o 
   8  12   7     4271.77     4285.84     87.13 o 
  10  12   7     1236.07     1233.59     74.66 o 
 -11  13   7      467.62      510.68     37.78 o 
  -9  13   7      326.16      353.93     29.91 o 
  -7  13   7       46.18       53.76     15.82 o 
  -5  13   7      293.83      262.95     23.71 o 
  -3  13   7      873.79      878.99     33.04 o 
  -1  13   7      302.29      290.36     21.06 o 
   1  13   7      468.03      447.23     25.71 o 
   3  13   7     2089.98     2094.90     54.49 o 
   5  13   7      103.85       89.85     16.91 o 
   7  13   7      115.42      113.72     16.05 o 
   9  13   7        2.53      -30.87     20.58 o 
 -12  14   7      116.03      157.10     25.48 o 
 -10  14   7      852.17      957.62     46.01 o 
  -8  14   7     1017.01     1013.43     48.67 o 
  -6  14   7       46.44       66.92     16.84 o 
  -4  14   7     2091.93     2077.98     53.54 o 
  -2  14   7     4511.58     4141.46     71.40 o 
   0  14   7      412.74      404.51     24.60 o 
   2  14   7     2016.47     2018.04     49.15 o 
   4  14   7      313.03      331.93     29.26 o 
   6  14   7      764.78      909.93     43.94 o 
   8  14   7      734.05      717.02     34.03 o 
 -11  15   7      112.86      133.15     25.38 o 
  -9  15   7       42.03       54.94     18.56 o 
  -7  15   7     1188.01     1267.16     52.32 o 
  -5  15   7      320.23      311.77     27.72 o 
  -3  15   7      313.70      368.89     25.00 o 
  -1  15   7       12.50       10.35     12.22 o 
   1  15   7      403.28      438.06     26.39 o 
   3  15   7        0.60      -10.22     11.21 o 
   5  15   7       17.49       27.97     16.95 o 
   7  15   7       19.84       -5.50     14.25 o 
  -8  16   7      674.60      769.57     50.88 o 
  -6  16   7      228.63      302.60     29.25 o 
  -4  16   7     1283.63     1302.21     48.47 o 
  -2  16   7      160.91      182.28     20.73 o 
   0  16   7      113.03       69.68     15.66 o 
   2  16   7      392.03      411.22     30.33 o 
   4  16   7      210.47      256.57     23.92 o 
   6  16   7       10.55       -0.16     13.84 o 
  -7  17   7       15.48       21.95     18.05 o 
  -5  17   7     1470.43     1525.81     55.11 o 
  -3  17   7     2261.71     2199.15     71.25 o 
  -1  17   7      188.15      209.97     22.87 o 
   1  17   7      114.09      118.65     21.43 o 
   3  17   7     1484.23     1589.16     55.48 o 
   5  17   7       69.48       99.72     19.72 o 
  -6  18   7       59.53       64.82     22.73 o 
  -4  18   7      382.81      534.38     38.24 o 
  -2  18   7      108.12      105.25     19.53 o 
   0  18   7       85.86       96.00     19.74 o 
   2  18   7      197.05      295.28     36.09 o 
 -16   0   8      536.85      436.23     69.32 o 
 -14   0   8      860.51      739.27     74.14 o 
 -12   0   8      657.44      654.87     64.71 o 
 -10   0   8      749.09      668.91     60.11 o 
  -8   0   8      939.57     1069.20     37.70 o 
  -6   0   8       81.22      246.70     30.16 o 
  -4   0   8     4068.85     4373.01    115.81 o 
  -2   0   8     9854.53    10358.34    297.17 o 
   0   0   8    14590.97    14409.25    197.75 o 
   2   0   8     3954.40     4575.11    133.61 o 
   4   0   8    10379.52    10863.18    250.16 o 
   6   0   8    24544.78    25608.55    464.92 o 
   8   0   8     7129.25     7249.06    217.80 o 
  10   0   8      515.75      447.33     60.31 o 
  12   0   8     1498.69     1411.53    102.41 o 
  14   0   8      942.18     1010.06    101.99 o 
 -17   1   8       33.90       32.12     25.49 o 
 -15   1   8      344.50      355.39     42.17 o 
 -13   1   8      337.12      321.91     40.21 o 
 -11   1   8      171.54      158.53     26.07 o 
  -9   1   8       93.63      106.08     14.38 o 
  -7   1   8       25.75       58.62     11.06 o 
  -5   1   8     1244.99     1150.25     39.32 o 
  -3   1   8    11338.43    11494.54    137.74 o 
  -1   1   8     2687.18     2218.01     41.17 o 
   1   1   8     2060.17     1816.94    121.15 o 
   3   1   8      421.53      469.65     30.11 o 
   5   1   8     2076.84     2027.63     42.48 o 
   7   1   8    13243.75    13674.92    232.78 o 
   9   1   8     1224.91     1156.85     69.74 o 
  11   1   8        8.17       21.59     22.57 o 
  13   1   8      500.88      528.78     53.25 o 
 -16   2   8     1796.31     1811.32     84.78 o 
 -14   2   8       66.68       59.82     23.46 o 
 -12   2   8      125.26      128.48     25.90 o 
 -10   2   8    13017.96    12514.54    343.64 o 
  -8   2   8     3477.74     3433.02     51.42 o 
  -6   2   8        4.11       -1.03      6.52 o 
  -4   2   8     1811.18     1769.32     47.09 o 
  -2   2   8    11089.05    11690.01    121.30 o 
   0   2   8     1594.63     1830.49     29.20 o 
   2   2   8     5506.82     5707.44     90.15 o 
   4   2   8     3944.69     4102.40     42.72 o 
   6   2   8     1959.63     2134.24     36.04 o 
   8   2   8      942.38      931.50     54.54 o 
  10   2   8      439.29      369.66     32.44 o 
  12   2   8      194.05      190.39     36.11 o 
  14   2   8      184.95      163.43     38.94 o 
 -17   3   8      864.69      903.90     66.52 o 
 -15   3   8      655.25      593.38     51.14 o 
 -13   3   8     1194.64     1189.43     92.36 o 
 -11   3   8     1123.11     1039.35     53.37 o 
  -9   3   8    13684.78    12916.82    150.01 o 
  -7   3   8     1318.67     1294.44     38.12 o 
  -3   3   8    24503.44    24236.85    284.33 o 
  -1   3   8      585.24      877.48     17.41 o 
   1   3   8     1279.22     1385.40     20.40 o 
   3   3   8     1814.94     1884.88     25.43 o 
   5   3   8      436.11      511.00     18.76 o 
   7   3   8      695.62      603.83     33.50 o 
   9   3   8     2710.11     2618.86     70.63 o 
  11   3   8       62.46       67.62     20.47 o 
  13   3   8      353.80      434.66     79.69 o 
 -16   4   8      365.19      378.55     47.37 o 
 -14   4   8      258.37      281.09     38.18 o 
 -12   4   8     2507.39     2495.75     86.40 o 
 -10   4   8     4905.55     4626.47     77.19 o 
  -8   4   8     1853.32     1696.22     71.30 o 
  -6   4   8      376.24      266.88     19.14 o 
  -4   4   8     3159.92     3061.29     55.93 o 
  -2   4   8      485.41      670.20     20.05 o 
   0   4   8     4989.43     4985.36     51.27 o 
   2   4   8     2682.01     2895.00     39.65 o 
   4   4   8      960.24     1045.21     20.69 o 
   6   4   8     2297.88     2278.72     35.20 o 
   8   4   8      334.74      297.68     31.91 o 
  10   4   8      356.64      338.22     30.51 o 
  12   4   8     2624.16     2809.23     81.73 o 
  14   4   8      974.21      993.47     70.96 o 
 -15   5   8      561.31      696.10     56.70 o 
 -13   5   8      442.96      478.52     44.90 o 
 -11   5   8      635.95      688.41     51.24 o 
  -9   5   8      205.26      305.51     23.93 o 
  -7   5   8     1214.50     1174.67     38.60 o 
  -5   5   8     1039.26     1154.73     29.94 o 
  -3   5   8       74.45       78.81     13.23 o 
  -1   5   8    20116.42    20166.60    161.04 o 
   1   5   8     9145.08     8458.57     78.53 o 
   3   5   8      120.98      148.96      9.48 o 
   5   5   8     4438.48     4567.85     53.93 o 
   7   5   8     5987.40     5912.46     87.99 o 
   9   5   8     1773.11     1779.56     58.93 o 
  11   5   8      589.41      516.33     58.66 o 
  13   5   8     2075.93     2286.12     77.03 o 
 -16   6   8       31.47       39.49     26.02 o 
 -14   6   8        0.70      -21.78     14.52 o 
 -12   6   8       15.57       11.85     11.86 o 
 -10   6   8     5342.14     5339.72    100.67 o 
  -8   6   8     1174.90     1149.23     40.73 o 
  -6   6   8     2755.10     2586.13     49.33 o 
  -4   6   8      115.79      107.83     11.09 o 
  -2   6   8     2683.43     2689.77     40.22 o 
   0   6   8     8141.02     8125.51     78.01 o 
   2   6   8        0.22        6.52      5.35 o 
   4   6   8      171.50      207.61     11.81 o 
   6   6   8     3843.80     4052.22     53.09 o 
   8   6   8      122.51      148.03     22.38 o 
  10   6   8      284.05      235.72     28.23 o 
  12   6   8      221.85      277.62     32.26 o 
 -15   7   8     3645.87     3443.92    186.18 o 
 -13   7   8        6.38       -0.43     14.53 o 
 -11   7   8     4644.51     4722.80     97.81 o 
  -9   7   8     2253.06     2335.19     82.55 o 
  -7   7   8      354.28      347.83     25.17 o 
  -5   7   8     1266.54     1219.50     41.01 o 
  -3   7   8    10577.65    10220.08     96.04 o 
  -1   7   8      113.49       56.12     11.85 o 
   1   7   8       83.56       71.14      8.41 o 
   3   7   8     1803.92     1889.33     32.92 o 
   5   7   8      813.45      895.59     24.43 o 
   7   7   8      202.19      228.91     16.97 o 
   9   7   8      245.89      220.12     27.07 o 
  11   7   8      300.48      377.01     60.04 o 
  13   7   8      369.13      486.13     52.41 o 
 -14   8   8       27.41        0.23     16.99 o 
 -12   8   8     2332.73     2506.06     72.01 o 
 -10   8   8     2003.22     1767.52     56.83 o 
  -8   8   8      764.15      806.48     37.72 o 
  -6   8   8       85.27      146.87     14.34 o 
  -4   8   8     6674.93     6234.90     68.52 o 
  -2   8   8     2496.07     2449.25     37.79 o 
   0   8   8      553.91      570.87     18.08 o 
   2   8   8     5305.13     5379.33     62.16 o 
   4   8   8     1094.69     1000.08     24.90 o 
   6   8   8       12.49        9.75      8.33 o 
   8   8   8      184.93      154.82     23.42 o 
  10   8   8        1.90       -4.29     20.13 o 
  12   8   8       94.79      100.28     31.36 o 
 -15   9   8        5.97        6.78     19.17 o 
 -13   9   8       28.92       24.92     21.38 o 
 -11   9   8      380.60      468.75     54.38 o 
  -9   9   8     3171.25     2829.46     73.12 o 
  -7   9   8     7028.63     6297.89    145.18 o 
  -5   9   8     1175.95     1131.63     33.60 o 
  -3   9   8     1785.66     1730.88     32.10 o 
  -1   9   8     2848.22     2740.12     38.59 o 
   1   9   8       15.96       12.25      6.80 o 
   3   9   8        1.70       -7.84      6.93 o 
   5   9   8     3850.60     3690.28     53.29 o 
   7   9   8     7563.14     7628.57     97.64 o 
   9   9   8      891.59     1041.18     94.45 o 
  11   9   8     1156.71     1138.46     71.31 o 
 -14  10   8      202.37      223.54     40.16 o 
 -12  10   8       63.98       60.24     24.30 o 
 -10  10   8     1471.50     1407.66     54.24 o 
  -8  10   8     2614.26     2386.93     80.83 o 
  -6  10   8     1404.40     1407.88     42.66 o 
  -4  10   8     3902.59     3782.38     62.02 o 
  -2  10   8      206.96      175.94     22.80 o 
   0  10   8     6961.77     6916.73     71.67 o 
   2  10   8     3027.82     2987.50     43.21 o 
   4  10   8     2391.59     2344.82     48.23 o 
   6  10   8     7406.59     7463.88     96.14 o 
   8  10   8     4706.09     4581.93    243.35 o 
  10  10   8      156.39      227.66     38.63 o 
 -13  11   8      119.80      109.90     31.31 o 
 -11  11   8       47.78       31.28     17.83 o 
  -9  11   8     1514.75     1415.56     55.68 o 
  -7  11   8      330.78      362.27     26.18 o 
  -5  11   8     2681.60     2390.33     48.03 o 
  -3  11   8     5440.73     5249.94     75.52 o 
  -1  11   8     3863.61     3731.89     60.43 o 
   1  11   8     5735.07     5611.86     64.34 o 
   3  11   8     2477.78     2384.65     39.66 o 
   5  11   8      696.61      722.98     25.95 o 
   7  11   8     1034.50     1092.88     85.03 o 
   9  11   8        5.89        1.75     24.92 o 
  11  11   8      222.18      218.63     40.98 o 
 -12  12   8      349.93      333.18     35.64 o 
 -10  12   8     6138.81     6216.77    110.77 o 
  -8  12   8     2584.74     2561.37     64.40 o 
  -6  12   8      189.39      194.19     21.30 o 
  -4  12   8      875.28      801.48     29.77 o 
  -2  12   8     2902.36     2667.95     52.49 o 
   0  12   8       27.87        7.20      8.12 o 
   2  12   8        0.62        4.04      8.63 o 
   4  12   8      109.82      136.18     18.65 o 
   6  12   8        6.38       19.60     10.73 o 
   8  12   8        7.96      -15.98     21.10 o 
  10  12   8      257.37      304.52     45.68 o 
 -11  13   8     5563.23     5456.40    107.18 o 
  -9  13   8     2178.08     2183.48     62.99 o 
  -7  13   8        0.25       -3.02     12.47 o 
  -5  13   8     2119.27     2211.04     58.20 o 
  -3  13   8      861.78      933.49     32.51 o 
  -1  13   8      820.40      899.46     28.55 o 
   1  13   8      402.15      362.59     36.58 o 
   3  13   8     1578.51     1574.29     42.20 o 
   5  13   8        0.57       -2.47     10.15 o 
   7  13   8      158.39      150.92     25.75 o 
   9  13   8        0.07        6.75     22.57 o 
 -10  14   8      905.97      993.39     47.51 o 
  -8  14   8      203.36      176.40     23.84 o 
  -6  14   8        8.78        2.35     12.44 o 
  -4  14   8      819.41      732.79     44.21 o 
  -2  14   8     3564.04     3427.92     64.89 o 
   0  14   8       32.62       22.54     11.95 o 
   2  14   8      106.62       92.58     34.10 o 
   4  14   8      144.77      118.32     19.83 o 
   6  14   8     2349.31     2261.86     54.31 o 
   8  14   8      220.50      208.66     38.43 o 
  -9  15   8      217.16      196.23     26.20 o 
  -7  15   8      879.73      894.23     57.17 o 
  -5  15   8      476.91      379.99     29.92 o 
  -3  15   8      375.04      389.67     36.86 o 
  -1  15   8     3556.76     3621.27     69.03 o 
   1  15   8     2812.02     2708.58     59.01 o 
   3  15   8      674.89      630.17     35.18 o 
   5  15   8      484.64      558.50     30.55 o 
   7  15   8     2270.93     2442.32    147.64 o 
  -8  16   8      674.29      760.16     42.94 o 
  -6  16   8     1759.69     1986.97     61.92 o 
  -4  16   8       78.74       75.01     18.55 o 
  -2  16   8      560.89      487.33     29.03 o 
   0  16   8     2282.56     2382.40     57.38 o 
   2  16   8      557.81      563.09     34.34 o 
   4  16   8      442.29      362.69     43.69 o 
   6  16   8     2866.11     3002.42     88.66 o 
  -7  17   8        0.74       -3.59     16.09 o 
  -5  17   8      254.20      237.34     27.54 o 
  -3  17   8     1573.93     1651.34     56.54 o 
  -1  17   8        0.25      -16.89     11.42 o 
   1  17   8      205.46      194.84     25.58 o 
   3  17   8      452.14      465.88     34.48 o 
   5  17   8        0.10        3.22     14.39 o 
  -4  18   8     3075.91     3143.75     82.10 o 
  -2  18   8      344.11      307.69     31.59 o 
   0  18   8      124.91      114.45     19.78 o 
   2  18   8      652.82      668.55     40.21 o 
 -17   1   9      291.06      324.40     45.77 o 
 -15   1   9        1.86       -4.52     18.55 o 
 -13   1   9      100.86       92.70     25.72 o 
 -11   1   9     6990.46     6693.38    258.22 o 
  -9   1   9       85.37       82.73     13.90 o 
  -7   1   9     5282.05     5311.73     85.35 o 
  -5   1   9      556.07      647.54     30.13 o 
  -3   1   9     1428.70     1438.20     30.18 o 
  -1   1   9     6067.76     6262.24    148.90 o 
   1   1   9     5725.07     5446.04    108.47 o 
   3   1   9       12.17       26.85     13.31 o 
   5   1   9      101.26       77.97     20.31 o 
   7   1   9     3157.24     3385.99    124.61 o 
   9   1   9        0.05      -25.43     22.09 o 
  11   1   9     1597.60     1453.59     72.92 o 
  13   1   9        3.10        7.75     24.91 o 
 -16   2   9      174.01      211.37     39.79 o 
 -14   2   9     1038.41      934.44     58.99 o 
 -12   2   9      974.49      934.34     52.27 o 
 -10   2   9       11.57       21.06     11.26 o 
  -8   2   9     2075.64     2169.12     40.56 o 
  -6   2   9     8187.49     8662.25    159.37 o 
  -4   2   9     2226.88     2578.09     43.05 o 
  -2   2   9     5761.24     5933.11     76.96 o 
   0   2   9       54.83       26.23      4.57 o 
   2   2   9       16.20       23.82     10.41 o 
   4   2   9      102.38      112.72     16.61 o 
   6   2   9     3157.85     3302.13     74.16 o 
   8   2   9     1456.07     1459.47     78.53 o 
  10   2   9       90.03       65.14     24.71 o 
  12   2   9      178.95      192.43     36.13 o 
 -15   3   9      380.07      328.90     42.65 o 
 -13   3   9      668.60      616.74     48.12 o 
 -11   3   9     1232.06     1163.13     56.92 o 
  -9   3   9      786.72      763.13     28.95 o 
  -7   3   9     5678.31     5973.13     83.47 o 
  -5   3   9      594.91      565.20     29.22 o 
  -3   3   9        0.46        3.01      7.01 o 
  -1   3   9     1539.10     1480.17     25.05 o 
   1   3   9      949.30      970.84     30.58 o 
   3   3   9      216.52      208.32     12.14 o 
   5   3   9     1264.79     1211.27    126.36 o 
   7   3   9     3249.17     3248.16     76.56 o 
   9   3   9     1775.05     1733.12     59.05 o 
  11   3   9        0.21        2.44     22.41 o 
  13   3   9       90.72       83.82     33.60 o 
 -16   4   9      136.42      167.48     34.68 o 
 -14   4   9       25.01        2.71     19.64 o 
 -12   4   9      283.21      310.29     35.81 o 
 -10   4   9     1882.77     1722.84     45.07 o 
  -8   4   9     2098.49     2110.93     53.71 o 
  -6   4   9     2062.63     2090.39     49.93 o 
  -4   4   9      981.63     1094.76     38.38 o 
  -2   4   9    11573.30    11584.93    112.00 o 
   0   4   9     3797.60     3784.28     61.46 o 
   2   4   9     1929.18     2084.87     49.78 o 
   4   4   9      574.01      695.24     16.85 o 
   6   4   9     6724.59     6717.06    133.31 o 
   8   4   9       19.09       19.05     15.32 o 
  10   4   9     2095.39     2095.68     67.50 o 
  12   4   9      402.46      252.71     32.12 o 
 -15   5   9       71.20       58.46     45.13 o 
 -13   5   9       17.94        7.32     17.59 o 
 -11   5   9      213.42      204.25     25.41 o 
  -9   5   9      437.74      381.13     26.38 o 
  -7   5   9      280.10      361.87     24.33 o 
  -5   5   9     1722.53     1762.35     56.21 o 
  -3   5   9      811.44      862.96     24.93 o 
  -1   5   9       58.72       66.93      8.13 o 
   1   5   9      174.82      200.96     13.05 o 
   3   5   9       81.02       91.48      8.23 o 
   5   5   9       55.74       53.51     15.21 o 
   7   5   9     1020.55     1028.06     43.65 o 
   9   5   9       66.61       53.50     38.72 o 
  11   5   9      277.46      320.83     33.18 o 
  13   5   9       10.43       17.12     21.43 o 
 -16   6   9      592.48      483.34     52.85 o 
 -14   6   9       90.21      123.04     29.46 o 
 -12   6   9      169.65      145.35     23.55 o 
 -10   6   9      632.25      623.42     34.35 o 
  -8   6   9      772.97      797.10     35.76 o 
  -6   6   9      652.80      595.89     24.28 o 
  -4   6   9    11794.28    12163.09    120.90 o 
  -2   6   9     2705.97     2493.49     39.07 o 
   0   6   9    11293.16    11519.61    103.42 o 
   2   6   9      257.23      238.45     16.08 o 
   4   6   9     1618.58     1658.69     29.81 o 
   6   6   9     1678.94     1622.92     52.62 o 
   8   6   9       26.99       24.88     15.30 o 
  10   6   9       27.90       36.10     19.03 o 
  12   6   9       45.17       55.84     22.06 o 
 -15   7   9      532.31      584.17    117.17 o 
 -13   7   9      140.34      142.66     38.71 o 
 -11   7   9     1066.83     1011.51     44.72 o 
  -9   7   9      851.15      830.83     39.94 o 
  -7   7   9    10847.03    10523.63    230.25 o 
  -5   7   9      609.26      639.58     21.27 o 
  -3   7   9     2738.71     2956.39     42.08 o 
  -1   7   9      322.49      291.15     13.47 o 
   1   7   9       22.49       11.54      6.34 o 
   3   7   9      126.87      166.10     11.55 o 
   5   7   9      216.95      237.26     17.25 o 
   7   7   9      779.85      825.70     40.61 o 
   9   7   9       24.49       41.95     18.55 o 
  11   7   9      667.56      628.97     43.31 o 
 -14   8   9       20.28       23.31     18.45 o 
 -12   8   9       68.25       38.47     18.22 o 
 -10   8   9      108.66       71.59     30.02 o 
  -8   8   9      731.84      732.86     37.15 o 
  -6   8   9      106.55      183.27     15.14 o 
  -4   8   9      205.13      251.36     14.98 o 
  -2   8   9      399.58      429.06     15.83 o 
   0   8   9      126.52      123.68     10.67 o 
   2   8   9        3.34       13.72      8.26 o 
   4   8   9        2.29       10.84      7.68 o 
   6   8   9      416.71      397.47     29.85 o 
   8   8   9      128.17      121.17     22.20 o 
  10   8   9       33.17       29.21     23.61 o 
  12   8   9       28.38        3.81     23.96 o 
 -15   9   9       11.60       17.50     19.90 o 
 -13   9   9     1459.31     1553.77     77.66 o 
 -11   9   9     1349.77     1386.75     96.49 o 
  -9   9   9      452.64      481.88     36.77 o 
  -7   9   9     1731.43     1713.20     54.81 o 
  -5   9   9     1262.90     1449.22     45.26 o 
  -3   9   9      373.29      409.19     17.20 o 
  -1   9   9     5042.91     4868.31     60.90 o 
   1   9   9     1288.88     1224.42     27.72 o 
   3   9   9     1055.15     1029.31     26.75 o 
   5   9   9     1132.85     1146.14     33.84 o 
   7   9   9        0.90       -3.81     19.11 o 
   9   9   9       89.48       32.12     57.28 o 
  11   9   9      246.87      234.91     46.49 o 
 -14  10   9      158.42      212.38     44.29 o 
 -12  10   9      224.06      275.00     31.24 o 
 -10  10   9      167.66      164.26     24.89 o 
  -8  10   9       11.39       11.24     20.90 o 
  -6  10   9     2752.60     2604.35     59.22 o 
  -4  10   9      794.14      690.33     34.75 o 
  -2  10   9     2556.55     2485.49     42.98 o 
   0  10   9       95.71      113.08     11.26 o 
   2  10   9      225.09      211.44     17.15 o 
   4  10   9     1223.81     1180.20     29.61 o 
   6  10   9      143.89      160.05     22.67 o 
   8  10   9        0.82       -7.87     19.98 o 
  10  10   9      105.84      116.68     33.68 o 
 -13  11   9      412.25      396.72     38.39 o 
 -11  11   9      114.49      141.78     24.96 o 
  -9  11   9      113.17      105.87     19.06 o 
  -7  11   9      551.77      646.10     32.58 o 
  -5  11   9      211.54      275.53     19.18 o 
  -3  11   9       91.12       88.15     13.41 o 
  -1  11   9     3624.24     3652.22     76.92 o 
   1  11   9     1466.17     1440.25     30.56 o 
   3  11   9       12.29        8.63      8.21 o 
   5  11   9     3394.77     3451.04     60.52 o 
   7  11   9        3.79      -14.88     18.41 o 
   9  11   9      245.02      267.58     41.52 o 
 -12  12   9     1059.53     1036.90     54.43 o 
 -10  12   9      406.51      394.15     35.19 o 
  -8  12   9      352.41      346.94     27.60 o 
  -6  12   9       46.02       51.08     14.75 o 
  -4  12   9      230.45      244.13     19.21 o 
  -2  12   9        0.41        0.44      8.02 o 
   0  12   9     3833.05     3722.98     57.36 o 
   2  12   9        5.27        5.96     11.91 o 
   4  12   9     4852.78     4603.29     70.95 o 
   6  12   9      277.36      223.64     28.13 o 
   8  12   9        0.68        7.38     22.27 o 
  10  12   9      226.45      165.32     44.29 o 
 -11  13   9       15.50       26.29     16.93 o 
  -9  13   9      259.81      191.44     30.36 o 
  -7  13   9      379.46      382.31     29.17 o 
  -5  13   9      219.77      234.20     23.81 o 
  -3  13   9       23.61       30.19     11.82 o 
  -1  13   9      960.46      929.94     32.39 o 
   1  13   9     1331.31     1240.58     44.29 o 
   3  13   9      673.82      656.32     29.44 o 
   5  13   9       39.51       33.64     13.69 o 
   7  13   9        9.55       -8.11     16.66 o 
   9  13   9        4.16      -24.36     21.42 o 
 -10  14   9      534.94      638.20     39.70 o 
  -8  14   9      448.54      399.33     31.72 o 
  -6  14   9      337.08      355.61     29.47 o 
  -4  14   9      830.92      774.27     37.66 o 
  -2  14   9     1614.54     1529.30     47.34 o 
   0  14   9     3607.19     3494.58     74.38 o 
   2  14   9      476.65      501.95     30.86 o 
   4  14   9     1906.27     1954.56     50.01 o 
   6  14   9       24.69       32.49     23.08 o 
   8  14   9       18.22       -8.58     22.39 o 
  -9  15   9      168.53      128.69     23.53 o 
  -7  15   9        0.11      -19.06     13.08 o 
  -5  15   9      407.60      464.25     32.81 o 
  -3  15   9       52.83       33.83     15.72 o 
  -1  15   9      114.09      153.18     23.67 o 
   1  15   9       32.57       27.96     12.91 o 
   3  15   9      178.42      170.93     31.67 o 
   5  15   9      338.87      291.04     43.18 o 
   7  15   9      375.67      362.73     70.37 o 
  -8  16   9      268.60      298.58     31.31 o 
  -6  16   9     1708.25     1905.16     60.90 o 
  -4  16   9       73.23      149.48     23.06 o 
  -2  16   9      887.82      955.13     50.42 o 
   0  16   9     1017.74      951.48     38.41 o 
   2  16   9      193.23      169.44     27.32 o 
   4  16   9      140.94      130.11     20.21 o 
  -7  17   9       87.18       80.38     21.94 o 
  -5  17   9     1234.50     1399.51     58.70 o 
  -3  17   9      706.72      788.14     53.32 o 
  -1  17   9     1981.05     2271.30     58.43 o 
   1  17   9      475.57      469.55     44.68 o 
   3  17   9        0.06        2.63     15.75 o 
  -4  18   9      338.53      404.02     35.34 o 
  -2  18   9       35.04       28.13     18.32 o 
   0  18   9       75.82       43.78     22.22 o 
 -16   0  10      182.59      262.83     58.22 o 
 -14   0  10     4521.73     4145.79    172.57 o 
 -12   0  10     3130.16     3063.06    136.13 o 
 -10   0  10       64.26       83.56     29.53 o 
  -8   0  10      909.15      905.79     47.23 o 
  -6   0  10      207.33      217.17     30.37 o 
  -4   0  10     2926.67     3250.11    112.88 o 
  -2   0  10    11214.18    11875.14    248.59 o 
   0   0  10     9647.91     9181.84    225.55 o 
   2   0  10      297.60      200.00     33.51 o 
   4   0  10     3231.67     2973.21    118.33 o 
   6   0  10     2223.72     2103.47    104.50 o 
   8   0  10     4133.99     4049.24    160.42 o 
  10   0  10     5210.35     5075.64    195.81 o 
  12   0  10      911.36      852.78     90.47 o 
 -15   1  10      317.84      265.58     39.69 o 
 -13   1  10      123.59      149.47     29.48 o 
 -11   1  10       14.26        6.79     15.26 o 
  -9   1  10       39.21       48.18     14.07 o 
  -7   1  10      629.49      635.90     34.80 o 
  -5   1  10     2373.76     2397.88     60.56 o 
  -3   1  10      267.52      564.42     19.50 o 
  -1   1  10     2275.01     2517.87     37.54 o 
   1   1  10     4989.36     5161.29    153.51 o 
   3   1  10     4564.27     4563.60    104.47 o 
   5   1  10     1409.08     1425.14     82.09 o 
   7   1  10     2250.06     2300.92     80.41 o 
   9   1  10     1753.60     1861.29     78.41 o 
  11   1  10      831.72      836.10     60.45 o 
  13   1  10        3.84       10.35     37.59 o 
 -16   2  10      807.61      763.34    108.38 o 
 -14   2  10     6460.06     6278.68    157.10 o 
 -12   2  10      472.30      394.56     38.61 o 
 -10   2  10      838.03      777.22     45.09 o 
  -8   2  10     6473.11     6051.10     98.32 o 
  -6   2  10    11207.97    10893.06    177.41 o 
  -4   2  10      651.42      714.75     22.01 o 
  -2   2  10     6662.65     6713.76     70.74 o 
   0   2  10     6727.00     6715.05     75.98 o 
   2   2  10       43.07       32.55     16.86 o 
   4   2  10       32.52        5.81     13.69 o 
   6   2  10        0.10       -6.88     16.28 o 
   8   2  10      552.03      497.65     43.68 o 
  10   2  10     1889.98     1830.10     98.95 o 
  12   2  10       45.81        3.90     24.88 o 
 -15   3  10     1506.22     1566.01    103.14 o 
 -13   3  10     4269.61     3967.47    116.61 o 
 -11   3  10      640.32      543.42     42.20 o 
  -9   3  10     5761.73     5861.36    100.33 o 
  -7   3  10    19637.85    18359.95    194.36 o 
  -5   3  10     2268.35     2068.52     47.59 o 
  -3   3  10      235.37      197.51     13.39 o 
  -1   3  10     9432.40     9565.60    100.63 o 
   1   3  10     1558.25     1476.48     24.22 o 
   3   3  10     1798.58     1954.96     52.73 o 
   5   3  10       87.97       92.04     20.91 o 
   7   3  10       38.45       50.69     17.55 o 
   9   3  10      453.92      477.47     35.70 o 
  11   3  10      665.63      566.52    115.60 o 
  13   3  10      600.55      581.11     57.80 o 
 -16   4  10      906.56      907.91     65.58 o 
 -14   4  10      244.94      284.37     39.46 o 
 -12   4  10      348.42      323.52     36.84 o 
 -10   4  10      325.81      355.22     23.49 o 
  -8   4  10      948.26      980.43     32.73 o 
  -6   4  10     1269.97     1196.30     46.72 o 
  -4   4  10     2293.53     2273.94     48.78 o 
  -2   4  10       18.76       33.90      8.86 o 
   0   4  10     2754.68     2778.32     35.38 o 
   2   4  10     7032.35     6807.77     73.49 o 
   4   4  10     2854.78     2694.38     79.60 o 
   6   4  10        4.29        5.85     13.32 o 
   8   4  10       54.19       80.24     19.80 o 
  10   4  10     1128.65     1243.47     54.58 o 
  12   4  10       11.67       21.41     25.87 o 
 -15   5  10       42.47       21.34     21.76 o 
 -13   5  10      295.04      382.90     76.65 o 
 -11   5  10       47.46        9.44     15.75 o 
  -9   5  10     3986.90     4035.30     85.66 o 
  -7   5  10     1192.82     1203.77     40.82 o 
  -5   5  10     5885.48     5886.14     82.09 o 
  -3   5  10     5221.15     5033.80     69.43 o 
  -1   5  10      907.65      874.52     26.46 o 
   1   5  10     2101.12     2152.46     31.42 o 
   3   5  10     3444.97     3075.42     68.78 o 
   5   5  10      919.98      967.65     46.87 o 
   7   5  10        6.04       -3.44     13.42 o 
   9   5  10     1864.19     1996.48    175.72 o 
  11   5  10      161.41      217.79     30.86 o 
 -14   6  10      219.60      279.57     44.19 o 
 -12   6  10     2059.04     2065.68     89.67 o 
 -10   6  10      344.83      315.57     27.25 o 
  -8   6  10       91.61      107.16     18.41 o 
  -6   6  10      924.18     1039.62     73.42 o 
  -4   6  10        7.51       16.98      7.45 o 
  -2   6  10     2128.49     2122.23     36.44 o 
   0   6  10     1429.88     1297.87     25.29 o 
   2   6  10     1520.80     1280.65     40.25 o 
   4   6  10     8258.81     7922.69    128.21 o 
   6   6  10       12.46       13.39     14.46 o 
   8   6  10      621.42      700.11     42.55 o 
  10   6  10      823.37     1074.67     52.13 o 
  12   6  10       28.64       36.16     22.89 o 
 -15   7  10     1061.95     1134.29    286.39 o 
 -13   7  10     4215.19     4295.76    117.83 o 
 -11   7  10      271.19      271.01     27.68 o 
  -9   7  10     9673.83     9632.44    150.92 o 
  -7   7  10    11202.49    11279.59    137.66 o 
  -5   7  10     1599.95     1634.28     38.06 o 
  -3   7  10     1654.75     1745.98     32.14 o 
  -1   7  10     1183.23     1129.88     24.95 o 
   1   7  10        3.67       -3.16      6.04 o 
   3   7  10      969.31      996.09     26.70 o 
   5   7  10      342.79      269.22     25.79 o 
   7   7  10       68.99       73.87     24.89 o 
   9   7  10      159.49      128.87     24.56 o 
  11   7  10      380.53      404.63     38.24 o 
 -14   8  10     2075.90     2104.18     75.27 o 
 -12   8  10     2394.39     2510.04     96.08 o 
 -10   8  10       84.94       68.48     18.31 o 
  -8   8  10     2783.51     2724.21    131.60 o 
  -6   8  10    13770.91    13130.06    153.33 o 
  -4   8  10       59.35       16.65      7.68 o 
  -2   8  10     2610.06     2382.71     36.44 o 
   0   8  10    10223.23     9968.34     97.55 o 
   2   8  10       89.47      108.66     15.08 o 
   4   8  10      684.58      623.06     34.31 o 
   6   8  10      273.45      270.70     49.48 o 
   8   8  10       61.45       70.34     20.22 o 
  10   8  10      114.28       63.61     41.99 o 
 -13   9  10      339.91      390.42     46.71 o 
 -11   9  10      150.09      135.82     24.12 o 
  -9   9  10      234.39      203.55     25.36 o 
  -7   9  10        8.31        8.69     13.20 o 
  -5   9  10     2622.74     2601.54     60.28 o 
  -3   9  10     1463.21     1565.99     32.52 o 
  -1   9  10      561.40      569.15     19.08 o 
   1   9  10      970.24      924.61     24.69 o 
   3   9  10     1742.09     1884.25     35.92 o 
   5   9  10        8.04       31.43     15.57 o 
   7   9  10     2441.13     2553.09     72.93 o 
   9   9  10      946.09      927.68     63.59 o 
  11   9  10      845.50      783.30     63.52 o 
 -14  10  10       17.11       35.36     26.64 o 
 -12  10  10      225.63      227.24     29.99 o 
 -10  10  10      249.03      227.40     28.33 o 
  -8  10  10      466.78      424.44     44.07 o 
  -6  10  10      438.92      314.36     23.69 o 
  -4  10  10       25.05        9.75      8.64 o 
  -2  10  10     1293.21     1162.57     29.61 o 
   0  10  10      364.01      349.59     19.22 o 
   2  10  10     6114.24     5973.61     79.60 o 
   4  10  10     1817.11     1888.24     57.62 o 
   6  10  10        3.29       16.40     16.20 o 
   8  10  10     2219.33     2248.15     91.40 o 
  10  10  10     1876.08     1990.12     91.57 o 
 -13  11  10        0.04       -8.80     17.77 o 
 -11  11  10       12.25        7.44     18.98 o 
  -9  11  10      399.25      335.54     27.47 o 
  -7  11  10       36.44       28.67     14.11 o 
  -5  11  10     1825.92     1718.74     48.56 o 
  -3  11  10      960.78      865.37     33.49 o 
  -1  11  10     1758.13     1637.02     36.28 o 
   1  11  10      687.32      695.36     22.65 o 
   3  11  10     3092.46     2955.30     50.37 o 
   5  11  10     1612.72     1790.20     75.29 o 
   7  11  10      331.69      367.37     44.17 o 
   9  11  10      438.89      486.05     56.86 o 
 -12  12  10      352.14      288.76     34.60 o 
 -10  12  10      327.54      351.12     30.00 o 
  -8  12  10     4753.97     4624.93     91.02 o 
  -6  12  10     3815.73     3843.09    123.65 o 
  -4  12  10        5.25       -9.17      9.02 o 
  -2  12  10      340.55      345.99     19.50 o 
   0  12  10     1068.47     1137.71     31.61 o 
   2  12  10     1204.69     1285.71     42.13 o 
   4  12  10     3292.11     3030.03     80.18 o 
   6  12  10      223.08      201.34     28.47 o 
   8  12  10        1.24        2.22     22.77 o 
 -11  13  10      530.53      543.08     75.96 o 
  -9  13  10      882.33      813.39     41.47 o 
  -7  13  10     5070.55     5691.31    103.40 o 
  -5  13  10     3207.23     3137.14     93.71 o 
  -3  13  10      636.27      645.56     26.24 o 
  -1  13  10     1020.53      987.63     30.66 o 
   1  13  10     7400.99     7226.96    113.88 o 
   3  13  10      251.81      244.55     23.62 o 
   5  13  10       48.64       52.68     20.98 o 
   7  13  10        1.02       -0.68     18.37 o 
 -10  14  10      348.42      351.39     32.32 o 
  -8  14  10      147.66      166.27     23.85 o 
  -6  14  10     1233.64     1100.46     54.68 o 
  -4  14  10      895.40     1042.27     42.82 o 
  -2  14  10      112.59      127.72     17.20 o 
   0  14  10     1155.77     1263.67     39.72 o 
   2  14  10       16.38       27.19     17.20 o 
   4  14  10      931.76      952.24     63.78 o 
   6  14  10     1095.19     1139.03    109.32 o 
  -9  15  10      244.42      246.05     29.48 o 
  -7  15  10       53.76       57.59     18.78 o 
  -5  15  10      412.05      373.87     30.37 o 
  -3  15  10     2057.38     2344.87     89.32 o 
  -1  15  10      334.31      418.07     30.02 o 
   1  15  10      670.82      672.88     36.37 o 
   3  15  10      275.21      298.68     43.46 o 
   5  15  10     1122.61     1340.12     74.30 o 
  -8  16  10      153.99      178.16     27.63 o 
  -6  16  10      931.09      946.81     46.18 o 
  -4  16  10      902.06      831.27     42.24 o 
  -2  16  10      447.59      403.12     27.53 o 
   0  16  10      171.24      184.54     24.35 o 
   2  16  10     1264.73     1347.97     50.74 o 
   4  16  10     1542.15     1554.09     81.52 o 
  -5  17  10      643.10      734.59     42.17 o 
  -3  17  10      668.48      743.90     41.68 o 
  -1  17  10     1234.99     1190.37     44.06 o 
   1  17  10      124.29       98.68     27.08 o 
 -15   1  11     1055.64     1008.07    124.61 o 
 -13   1  11      303.29      230.98     34.39 o 
 -11   1  11       11.00       12.19     15.98 o 
  -9   1  11     1598.31     1457.36     44.03 o 
  -7   1  11     4224.13     4241.47     95.89 o 
  -5   1  11      207.13      253.42     18.43 o 
  -3   1  11     1494.82     1462.26     32.10 o 
  -1   1  11      301.84      329.37     13.05 o 
   1   1  11      231.67      187.19     24.04 o 
   3   1  11      969.89      869.96     63.25 o 
   5   1  11     2502.67     2483.18    149.22 o 
   7   1  11     2730.55     2893.31    216.76 o 
   9   1  11     4208.86     4065.36    121.28 o 
  11   1  11      261.75      287.89     84.82 o 
 -16   2  11      469.84      494.28    121.26 o 
 -14   2  11      113.71       65.98     25.69 o 
 -12   2  11      512.28      428.93     40.20 o 
 -10   2  11      334.77      336.97     33.16 o 
  -8   2  11     5326.60     4821.90     86.35 o 
  -6   2  11     3556.97     3357.42     99.90 o 
  -4   2  11       35.88       16.03      7.98 o 
  -2   2  11      480.05      607.01     24.82 o 
   0   2  11      893.88      972.37     23.14 o 
   2   2  11      980.49      915.25     88.38 o 
   4   2  11        6.91       20.27     21.68 o 
   6   2  11      202.25      256.26     32.96 o 
   8   2  11       48.46       56.64     24.20 o 
  10   2  11     3406.25     3368.08    113.09 o 
  12   2  11        4.42        8.33     39.37 o 
 -15   3  11      221.46      243.23     40.08 o 
 -13   3  11       38.54       21.98     19.51 o 
 -11   3  11     1048.25      808.08     50.40 o 
  -9   3  11      319.68      314.20     24.01 o 
  -7   3  11     1463.35     1476.80     57.74 o 
  -5   3  11     1977.20     2102.65     42.46 o 
  -3   3  11     1006.53     1140.77     29.18 o 
  -1   3  11      640.58      707.82     23.17 o 
   1   3  11      101.56      143.70     29.11 o 
   3   3  11     1862.53     1774.22     63.49 o 
   5   3  11     3353.69     3159.12     75.57 o 
   7   3  11       34.37       49.29     22.14 o 
   9   3  11       39.50       37.89     24.56 o 
  11   3  11      882.69      673.90     76.13 o 
 -16   4  11      375.50      389.21     83.14 o 
 -14   4  11      784.79      777.01     57.51 o 
 -12   4  11      469.79      449.29     92.25 o 
 -10   4  11      907.06     1044.87     41.20 o 
  -8   4  11       87.18      111.14     15.04 o 
  -6   4  11      780.89      757.42     27.51 o 
  -4   4  11      934.37      885.98     30.66 o 
  -2   4  11     6153.17     6146.04     73.25 o 
   0   4  11       42.20       53.01      6.68 o 
   2   4  11     3755.58     3750.24     79.93 o 
   4   4  11      285.39      254.75     24.45 o 
   6   4  11       95.97       84.78     22.02 o 
   8   4  11     2945.76     2892.75     79.16 o 
  10   4  11       67.75      101.70     29.82 o 
  12   4  11      474.43      423.96     51.71 o 
 -15   5  11        5.90      -21.99     17.80 o 
 -13   5  11       48.19       10.58     18.84 o 
 -11   5  11       24.28       25.35     12.52 o 
  -9   5  11     1214.19     1140.52     37.67 o 
  -7   5  11     1974.58     1853.36     72.43 o 
  -5   5  11      247.36      218.88     18.81 o 
  -3   5  11     2177.39     2183.45     68.50 o 
  -1   5  11     1756.78     1910.77     31.07 o 
   1   5  11     2067.33     2201.09     38.52 o 
   3   5  11      677.49      668.10     33.77 o 
   5   5  11      486.81      450.48     31.38 o 
   7   5  11     1632.47     1669.75     58.10 o 
   9   5  11      728.64      730.81     43.78 o 
  11   5  11       65.01       50.88     23.11 o 
 -14   6  11     1413.51     1468.22     75.92 o 
 -12   6  11     1210.21     1361.56     55.55 o 
 -10   6  11      152.67      113.06     19.70 o 
  -8   6  11     1385.02     1346.45     44.78 o 
  -6   6  11      367.06      405.31     22.33 o 
  -4   6  11      557.19      557.86     31.85 o 
  -2   6  11     7080.75     7136.06    111.13 o 
   0   6  11      984.27     1112.52     23.87 o 
   2   6  11     4659.00     4499.11     88.17 o 
   4   6  11      483.61      485.48     31.81 o 
   6   6  11      187.40      177.42     25.13 o 
   8   6  11      378.99      378.74     33.91 o 
  10   6  11      860.18      964.29     52.17 o 
 -15   7  11      796.47      762.50     62.51 o 
 -13   7  11      279.34      194.15     28.79 o 
 -11   7  11      317.73      376.86     40.70 o 
  -9   7  11      675.04      668.25     36.67 o 
  -7   7  11     1979.50     1933.53     46.96 o 
  -5   7  11      958.31     1004.88     32.40 o 
  -3   7  11      167.07      148.90     11.87 o 
  -1   7  11     1088.55      985.64     30.30 o 
   1   7  11      275.63      310.41     16.73 o 
   3   7  11     2211.48     2310.75     62.18 o 
   5   7  11      425.50      430.13     56.27 o 
   7   7  11        9.33        6.24     16.43 o 
   9   7  11      308.34      381.99     35.71 o 
  11   7  11       16.55       21.51     21.68 o 
 -14   8  11     1176.97     1253.48     72.79 o 
 -12   8  11       16.44       25.86     17.22 o 
 -10   8  11      165.00      211.64     25.56 o 
  -8   8  11      440.76      541.13     33.53 o 
  -6   8  11      622.35      599.49     31.47 o 
  -4   8  11    15367.93    14953.10    136.84 o 
  -2   8  11     1880.49     1955.85     35.49 o 
   0   8  11      411.35      436.37     17.55 o 
   2   8  11     1137.46     1058.15     41.78 o 
   4   8  11      730.74      722.01     49.19 o 
   6   8  11       96.28      103.42     21.48 o 
   8   8  11      167.46      188.29     27.96 o 
  10   8  11     1054.97      982.30     67.42 o 
 -13   9  11     1223.83     1293.31     60.00 o 
 -11   9  11       81.44       90.20     21.29 o 
  -9   9  11     1066.31     1092.35     47.19 o 
  -7   9  11       42.20       24.73     15.54 o 
  -5   9  11     1778.29     1867.37     56.49 o 
  -3   9  11     1024.74      974.80     24.76 o 
  -1   9  11      382.00      368.36     17.34 o 
   1   9  11       12.17        7.24      7.95 o 
   3   9  11      874.15      850.78     39.68 o 
   5   9  11      601.74      625.21     37.42 o 
   7   9  11     1674.02     1728.15     63.32 o 
   9   9  11      357.88      356.05     46.57 o 
 -12  10  11        4.62       14.11     17.78 o 
 -10  10  11      195.67      298.92     30.89 o 
  -8  10  11      803.43      726.19     35.03 o 
  -6  10  11      179.55      172.20     19.66 o 
  -4  10  11     4326.79     4097.76     65.61 o 
  -2  10  11       81.97       69.59     11.81 o 
   0  10  11       77.51       82.15     10.90 o 
   2  10  11      335.86      392.84     48.98 o 
   4  10  11      518.11      532.12     34.75 o 
   6  10  11     1370.72     1474.91     59.84 o 
   8  10  11      493.32      481.36     76.55 o 
  10  10  11      710.51      679.86     60.61 o 
 -13  11  11      201.45      212.59     40.48 o 
 -11  11  11      610.04      715.29     45.14 o 
  -9  11  11      791.22      775.82     38.61 o 
  -7  11  11     2484.90     2477.19     62.12 o 
  -5  11  11      338.81      326.21     24.72 o 
  -3  11  11      193.09      178.21     15.63 o 
  -1  11  11      135.42      174.10     25.18 o 
   1  11  11      281.33      306.86     20.15 o 
   3  11  11     3352.63     3117.33     76.89 o 
   5  11  11      224.81      237.05     36.25 o 
   7  11  11     3787.60     3874.24    123.32 o 
   9  11  11       76.66       92.25     77.70 o 
 -12  12  11      102.14      109.77     22.41 o 
 -10  12  11     1543.44     1570.35     54.25 o 
  -8  12  11      847.67      875.53     46.22 o 
  -6  12  11      689.88      682.89     35.28 o 
  -4  12  11      253.19      245.77     22.30 o 
  -2  12  11     1410.96     1407.65     35.66 o 
   0  12  11      179.17      164.02     15.85 o 
   2  12  11      836.57      796.82     55.75 o 
   4  12  11      123.74      147.58     25.46 o 
   6  12  11     1744.98     1723.68     65.23 o 
   8  12  11      284.69      447.38     93.72 o 
 -11  13  11      112.32       82.70     21.52 o 
  -9  13  11        0.51        6.73     14.31 o 
  -7  13  11      610.16      593.32     35.26 o 
  -5  13  11        1.82        1.05     13.06 o 
  -3  13  11        5.90       -3.00      9.20 o 
  -1  13  11        9.64       -3.68      9.86 o 
   1  13  11       72.11       90.69     17.57 o 
   3  13  11       64.20       46.03     24.45 o 
   5  13  11      508.77      516.05     50.82 o 
   7  13  11      355.31      318.35     37.16 o 
 -10  14  11     1261.74     1232.33     59.55 o 
  -8  14  11     1261.17     1250.32     65.05 o 
  -6  14  11       80.35       91.66     19.69 o 
  -4  14  11      663.63      678.29     37.00 o 
  -2  14  11      459.54      483.68     27.50 o 
   0  14  11      154.69      143.65     18.39 o 
   2  14  11     1006.88     1119.00     65.94 o 
   4  14  11       56.53       43.75     31.52 o 
   6  14  11        1.51       20.34     32.57 o 
  -9  15  11     1639.03     1818.85     72.60 o 
  -7  15  11       10.92        3.90     15.55 o 
  -5  15  11       30.99       14.92     17.08 o 
  -3  15  11       10.74       21.49     15.25 o 
  -1  15  11      692.68      708.47     33.22 o 
   1  15  11       33.50       32.18     19.75 o 
   3  15  11      540.94      734.49     59.37 o 
   5  15  11       54.23       74.60     29.99 o 
  -6  16  11       28.40       44.97     19.28 o 
  -4  16  11      580.31      579.56     37.09 o 
  -2  16  11      362.56      385.34     27.58 o 
   0  16  11      734.57      768.79     35.85 o 
   2  16  11     1018.37     1128.83     72.27 o 
  -3  17  11     1525.87     1641.95     57.87 o 
  -1  17  11        3.90       -0.12     13.56 o 
 -16   0  12       93.94      130.47     45.86 o 
 -14   0  12     1988.80     2052.37    122.10 o 
 -12   0  12      296.78      300.74     51.94 o 
 -10   0  12      471.63      524.19     56.54 o 
  -8   0  12     1017.46      846.29     61.57 o 
  -6   0  12     1490.51     1451.32     70.79 o 
  -4   0  12       58.52       97.55     16.97 o 
  -2   0  12     4081.32     4160.17    144.40 o 
   0   0  12     3719.91     3438.77    126.91 o 
   2   0  12     3802.72     3464.95    130.89 o 
   4   0  12      132.53      190.79     39.58 o 
   6   0  12     5362.21     5310.19    186.81 o 
   8   0  12      842.28      718.12     75.81 o 
  10   0  12      161.99      180.11     50.47 o 
  12   0  12      356.59      388.48     71.00 o 
 -15   1  12       38.78       26.89     23.79 o 
 -13   1  12      539.47      512.60     44.98 o 
 -11   1  12        3.32       11.33     16.44 o 
  -9   1  12      699.75      710.97     33.05 o 
  -7   1  12       80.38       25.91     15.39 o 
  -5   1  12      465.97      489.17     22.06 o 
  -3   1  12      886.48      823.12     24.64 o 
  -1   1  12     4105.63     3868.41     95.44 o 
   1   1  12     2194.23     2329.51     88.06 o 
   3   1  12     2396.92     2414.92     77.67 o 
   5   1  12      181.41      200.39     35.39 o 
   7   1  12     1311.94     1361.48     67.00 o 
   9   1  12       61.07       33.90     26.43 o 
  11   1  12      479.11      601.66     56.86 o 
 -16   2  12      321.36      324.58     70.68 o 
 -14   2  12      668.60      665.35    113.40 o 
 -12   2  12     3101.45     2997.72    124.29 o 
 -10   2  12     3220.18     3216.71     93.66 o 
  -8   2  12     1062.31     1050.68     46.16 o 
  -6   2  12     6165.94     6449.17    103.22 o 
  -4   2  12    11527.96    11149.45    128.64 o 
  -2   2  12     5663.79     5511.60     98.75 o 
   0   2  12     3676.46     4071.55     99.51 o 
   2   2  12      739.15      650.66     45.76 o 
   4   2  12     1837.64     1862.39     69.82 o 
   6   2  12      149.75      158.68     29.38 o 
   8   2  12      889.88      804.94     56.08 o 
  10   2  12        0.08       13.48     37.38 o 
  12   2  12      118.48       78.71     32.08 o 
 -15   3  12     2183.38     2389.73    151.83 o 
 -13   3  12     1878.88     1711.98     76.01 o 
 -11   3  12     5918.45     5928.20    140.97 o 
  -9   3  12     5863.26     5633.45    100.57 o 
  -7   3  12     1188.42     1262.03     41.18 o 
  -5   3  12     2054.08     1989.38     44.56 o 
  -3   3  12     4581.79     4510.49     86.60 o 
  -1   3  12      312.43      352.61     11.85 o 
   1   3  12     3370.44     3213.11     87.44 o 
   3   3  12     3389.54     3297.77     92.65 o 
   5   3  12     1662.60     1654.35     68.13 o 
   7   3  12       46.83       76.02     25.17 o 
   9   3  12       81.48       56.54     27.17 o 
  11   3  12     1220.74     1069.05     71.33 o 
 -14   4  12      701.35      685.02     97.59 o 
 -12   4  12      875.03      779.55     84.82 o 
 -10   4  12      123.79       69.16     16.82 o 
  -8   4  12     3560.19     3472.57     80.04 o 
  -6   4  12      841.33      806.70     28.43 o 
  -4   4  12     1330.13     1244.26     33.27 o 
  -2   4  12     2429.89     2387.67     51.48 o 
   0   4  12     5289.84     5320.79    117.99 o 
   2   4  12       19.89        5.99     11.49 o 
   4   4  12     3043.77     3183.04     76.56 o 
   6   4  12      839.15      886.32     44.90 o 
   8   4  12       93.88       97.21     29.28 o 
  10   4  12      336.70      260.50     41.80 o 
 -15   5  12      314.86      425.28    102.41 o 
 -13   5  12      426.01      441.86     83.04 o 
 -11   5  12      455.20      509.41     43.15 o 
  -9   5  12     1753.06     1778.48     47.82 o 
  -7   5  12      250.62      224.83     18.81 o 
  -5   5  12     5316.09     5528.77     92.59 o 
  -3   5  12      693.11      734.73     22.73 o 
  -1   5  12       74.00       63.49      8.83 o 
   1   5  12     5918.27     5759.09    123.97 o 
   3   5  12        0.50       -9.61     10.91 o 
   5   5  12      536.87      557.26     35.78 o 
   7   5  12     6279.17     6428.75    125.79 o 
   9   5  12       96.87      112.52     24.65 o 
  11   5  12      173.63      142.34     79.37 o 
 -14   6  12      520.74      620.91     54.11 o 
 -12   6  12      439.75      479.56     37.13 o 
 -10   6  12      777.50      734.11     34.15 o 
  -8   6  12        8.73       13.31     10.67 o 
  -6   6  12       68.43       36.40     11.85 o 
  -4   6  12     1728.12     1722.80     41.06 o 
  -2   6  12     1896.22     1917.90     33.69 o 
   0   6  12     5794.66     5696.71    101.66 o 
   2   6  12       60.84       49.34     15.37 o 
   4   6  12       29.64       20.84     14.21 o 
   6   6  12     2025.02     1987.77     64.02 o 
   8   6  12      135.15      157.07     27.57 o 
  10   6  12      120.68       98.05     40.78 o 
 -15   7  12      381.88      519.15     54.97 o 
 -13   7  12     1327.49     1370.43     97.21 o 
 -11   7  12      523.62      601.11     33.32 o 
  -9   7  12     4702.98     4625.92     96.62 o 
  -7   7  12      522.34      515.58     30.49 o 
  -5   7  12     4221.70     4267.01     71.77 o 
  -3   7  12     6671.82     6616.60     74.65 o 
  -1   7  12      139.53      166.89     12.33 o 
   1   7  12      397.88      387.01     27.86 o 
   3   7  12     3581.15     3531.70    129.69 o 
   5   7  12      237.46      282.89     28.75 o 
   7   7  12      207.04      176.38     29.56 o 
   9   7  12       18.17       28.26     20.60 o 
 -14   8  12       23.39       41.01     27.16 o 
 -12   8  12      891.58      871.28     49.04 o 
 -10   8  12     6114.83     6451.95    123.01 o 
  -8   8  12      651.48      556.78     41.98 o 
  -6   8  12     6633.43     6538.68     96.78 o 
  -4   8  12    10868.50    10867.14    109.13 o 
  -2   8  12     4461.56     4501.59     58.75 o 
   0   8  12       10.62       17.30     13.29 o 
   2   8  12     2033.43     1891.46     57.24 o 
   4   8  12        5.44       25.18     15.42 o 
   6   8  12      136.27      135.52     24.06 o 
   8   8  12       87.25       73.96     23.17 o 
  10   8  12      119.41      110.38     34.64 o 
 -13   9  12       47.93       43.86     21.02 o 
 -11   9  12     1330.51     1256.20     53.79 o 
  -9   9  12        4.51       23.79     28.02 o 
  -7   9  12      322.84      291.57     27.87 o 
  -5   9  12      480.44      501.05     23.43 o 
  -3   9  12     7086.32     6936.16     75.32 o 
  -1   9  12      641.19      578.05     23.19 o 
   1   9  12     1132.99     1117.64     43.97 o 
   3   9  12     2639.75     2611.98     70.27 o 
   5   9  12     1228.61     1336.53     53.58 o 
   7   9  12       48.33       75.06     22.72 o 
   9   9  12       87.12       69.79     30.73 o 
 -12  10  12      343.27      386.80     36.97 o 
 -10  10  12       97.07      102.36     23.45 o 
  -8  10  12       68.14       59.98     16.24 o 
  -6  10  12      190.72      204.96     27.03 o 
  -4  10  12     1292.17     1388.46     34.12 o 
  -2  10  12      906.33      869.21     27.33 o 
   0  10  12     3678.12     3677.88     80.93 o 
   2  10  12      740.38      813.65     65.50 o 
   4  10  12     1154.80     1115.82     48.73 o 
   6  10  12     1381.68     1431.95     57.27 o 
   8  10  12     1084.95     1298.50    123.25 o 
 -11  11  12        3.03      -19.98     16.03 o 
  -9  11  12      118.78      101.34     23.40 o 
  -7  11  12      100.83       88.22     17.92 o 
  -5  11  12      478.72      379.53     26.54 o 
  -3  11  12      271.97      267.18     18.32 o 
  -1  11  12       53.74       87.39     12.69 o 
   1  11  12       16.98       -2.81     11.57 o 
   3  11  12      159.25      133.28     23.12 o 
   5  11  12     2371.59     2290.43     90.20 o 
   7  11  12     2880.28     3094.69    203.88 o 
 -12  12  12      921.71      947.33     48.47 o 
 -10  12  12     1468.38     1626.33     64.29 o 
  -8  12  12      368.33      518.04     33.48 o 
  -6  12  12      423.99      484.22     48.76 o 
  -4  12  12     1408.81     1675.80     39.99 o 
  -2  12  12     3312.02     3423.79     57.59 o 
   0  12  12      359.90      321.24     30.89 o 
   2  12  12     1380.47     1307.97     68.57 o 
   4  12  12     3239.12     3362.20    132.96 o 
   6  12  12      298.85      272.42     41.69 o 
 -11  13  12     2051.17     2262.48     74.60 o 
  -9  13  12     4086.94     4177.85     91.18 o 
  -7  13  12       12.34       20.85     15.75 o 
  -5  13  12     2680.53     2451.96    117.68 o 
  -3  13  12     3281.84     3204.73     57.57 o 
  -1  13  12      309.77      329.95     26.57 o 
   1  13  12      487.82      519.87     48.42 o 
   3  13  12     2328.33     2293.09     94.01 o 
   5  13  12       20.31      -13.58     22.12 o 
  -8  14  12      444.93      384.35     41.02 o 
  -6  14  12      218.99      252.89     48.61 o 
  -4  14  12     1710.17     1960.61     57.84 o 
  -2  14  12      947.54     1020.53     37.36 o 
   0  14  12     1431.31     1509.76     75.89 o 
   2  14  12        1.23      -24.84     20.61 o 
   4  14  12      478.90      532.48    104.40 o 
  -7  15  12       50.10       60.78     19.82 o 
  -5  15  12      351.36      362.31     36.64 o 
  -3  15  12      397.22      427.31     54.02 o 
  -1  15  12     1460.83     1423.82     48.68 o 
   1  15  12     1656.49     1738.70     84.79 o 
   3  15  12      621.31      537.34     55.23 o 
  -6  16  12      108.59       36.54     21.92 o 
  -4  16  12       38.08       77.34     26.27 o 
  -2  16  12      821.63      811.24     41.38 o 
   0  16  12     1356.28     1700.03     89.01 o 
   2  16  12      533.42      677.67     59.97 o 
 -15   1  13       43.49       -3.40     21.35 o 
 -13   1  13     4067.29     3792.26    196.96 o 
 -11   1  13      782.11      681.23     47.00 o 
  -9   1  13     1466.31     1496.57     46.92 o 
  -7   1  13       19.55        4.02     12.31 o 
  -5   1  13     7212.09     7347.17     98.35 o 
  -3   1  13     2211.15     2229.45     42.36 o 
  -1   1  13     2891.94     2752.96     81.51 o 
   1   1  13      456.58      394.70     42.72 o 
   3   1  13     1238.23     1256.48     58.34 o 
   5   1  13       16.41       31.32     20.21 o 
   7   1  13      602.95      561.11     56.23 o 
   9   1  13      916.09      892.23     63.15 o 
  11   1  13      462.90      463.77     53.86 o 
 -14   2  13      126.98       89.42     29.32 o 
 -12   2  13        0.58        0.70     20.52 o 
 -10   2  13     1283.16     1057.70     53.90 o 
  -8   2  13      300.38      314.47     24.43 o 
  -6   2  13     4047.08     3899.88     75.91 o 
  -4   2  13     2386.59     2196.24     69.34 o 
  -2   2  13       89.60      121.86     25.65 o 
   0   2  13      627.14      611.82     40.49 o 
   2   2  13      284.04      288.13     31.89 o 
   4   2  13     1028.71      973.96     53.23 o 
   6   2  13      162.98      123.65     29.29 o 
   8   2  13       59.07       12.31     22.12 o 
  10   2  13     1054.69     1013.66     69.60 o 
 -15   3  13      670.79      661.48     57.02 o 
 -13   3  13      279.31      278.90     38.77 o 
 -11   3  13      814.26      749.52     50.05 o 
  -9   3  13      538.85      467.27     29.76 o 
  -7   3  13     1871.68     1837.90     51.68 o 
  -5   3  13       47.30       63.84     12.49 o 
  -3   3  13      465.27      433.05     20.96 o 
  -1   3  13      683.64      670.51     41.62 o 
   1   3  13     1148.55     1188.93     54.27 o 
   3   3  13       68.36       65.50     21.65 o 
   5   3  13      116.27       73.68     24.86 o 
   7   3  13     1658.37     1590.77     74.01 o 
   9   3  13      111.86      102.68     31.69 o 
  11   3  13      901.24      724.35    111.41 o 
 -14   4  13      619.86      576.39     52.48 o 
 -12   4  13     1229.79     1253.76     64.20 o 
 -10   4  13      460.35      445.01     30.52 o 
  -8   4  13       96.18       49.66     12.82 o 
  -6   4  13     4789.48     4745.84     75.02 o 
  -4   4  13     1769.33     1661.34     34.93 o 
  -2   4  13     1474.98     1485.09     59.71 o 
   0   4  13     1934.24     1829.76     66.61 o 
   2   4  13      266.73      263.45     31.31 o 
   4   4  13     1715.20     1755.32     70.64 o 
   6   4  13       13.35       24.28     21.27 o 
   8   4  13       11.44      -31.08     20.72 o 
  10   4  13      353.60      265.42     43.57 o 
 -15   5  13       14.88       -2.99     22.20 o 
 -13   5  13        2.00       -9.07     18.36 o 
 -11   5  13       47.82       59.44     22.54 o 
  -9   5  13      243.43      323.47     20.87 o 
  -7   5  13      580.70      603.29     25.00 o 
  -5   5  13      122.47      126.98     16.99 o 
  -3   5  13      161.89      150.29     19.72 o 
  -1   5  13        0.09        2.14     15.62 o 
   1   5  13        6.49       40.70     26.49 o 
   3   5  13       38.40       10.71     15.85 o 
   5   5  13       20.82       10.54     15.66 o 
   7   5  13       38.20       40.61     19.07 o 
   9   5  13       26.47        9.74     23.65 o 
 -14   6  13       39.38       46.39     25.03 o 
 -12   6  13     2667.09     2593.28     95.58 o 
 -10   6  13     2418.09     2433.25     87.94 o 
  -8   6  13      735.83      801.24     37.67 o 
  -6   6  13     9649.27     9798.50    126.53 o 
  -4   6  13     4579.48     4543.24     64.73 o 
  -2   6  13        9.74       15.09     11.04 o 
   0   6  13       27.90        1.91     12.17 o 
   2   6  13      471.09      473.46     37.95 o 
   4   6  13      195.23      175.90     24.62 o 
   6   6  13     1299.31     1283.43     53.44 o 
   8   6  13       18.12      -12.48     16.65 o 
  10   6  13       43.28       32.02     32.25 o 
 -13   7  13      167.16      120.22     36.54 o 
 -11   7  13       83.76       99.37     18.36 o 
  -9   7  13       65.62       83.05     18.98 o 
  -7   7  13      371.15      316.73     24.39 o 
  -5   7  13      185.90      178.67     16.05 o 
  -3   7  13     1483.39     1397.05     33.63 o 
  -1   7  13     5377.76     5075.24     97.25 o 
   1   7  13     2206.15     2043.63     59.64 o 
   3   7  13      134.04      136.81     22.27 o 
   5   7  13      935.70      861.80     45.20 o 
   7   7  13      463.18      581.93     41.26 o 
   9   7  13       18.58        0.72     18.54 o 
 -14   8  13        3.63       -8.48     21.18 o 
 -12   8  13      748.12      756.32     52.16 o 
 -10   8  13      856.07     1071.36     88.92 o 
  -8   8  13       19.45        7.68     17.69 o 
  -6   8  13     2366.67     2419.71     63.63 o 
  -4   8  13       15.98       13.15      9.40 o 
  -2   8  13     1473.33     1439.70     35.28 o 
   0   8  13      685.34      717.81     37.08 o 
   2   8  13        4.47        5.74     14.35 o 
   4   8  13       35.54       45.04     18.22 o 
   6   8  13       32.67       91.60     22.76 o 
   8   8  13      220.45      275.51     42.03 o 
 -13   9  13      787.81      775.44     83.54 o 
 -11   9  13     3462.08     3549.07     91.87 o 
  -9   9  13      117.50      122.90     22.31 o 
  -7   9  13     1076.11     1112.79     71.85 o 
  -5   9  13     2244.76     2340.79     55.13 o 
  -3   9  13       56.30       52.79     10.46 o 
  -1   9  13      220.18      251.17     24.96 o 
   1   9  13     1005.32      981.67     42.88 o 
   3   9  13      206.53      255.08     27.83 o 
   5   9  13     1431.37     1369.10     55.69 o 
   7   9  13     1927.70     2120.81     72.69 o 
   9   9  13      853.55      942.29    101.68 o 
 -12  10  13       13.26       14.56     18.51 o 
 -10  10  13      144.36      151.21     26.06 o 
  -8  10  13        0.04       -9.69     11.75 o 
  -6  10  13       66.90       71.29     16.16 o 
  -4  10  13       13.35       -7.98     10.21 o 
  -2  10  13     1075.81     1044.59     30.05 o 
   0  10  13      135.12       98.15     20.57 o 
   2  10  13       11.79       11.76     15.51 o 
   4  10  13       12.97       33.50     17.72 o 
   6  10  13      102.22      135.63     26.15 o 
   8  10  13      200.19      175.74     45.97 o 
 -11  11  13       36.19       13.75     19.34 o 
  -9  11  13       50.94       28.64     15.83 o 
  -7  11  13     2218.67     1985.82     60.93 o 
  -5  11  13      989.51      976.88     38.81 o 
  -3  11  13       76.59       50.29     12.00 o 
  -1  11  13       16.31       10.74     15.30 o 
   1  11  13      147.48      136.98     19.94 o 
   3  11  13       17.17       10.28     15.85 o 
   5  11  13      114.01      128.48     31.54 o 
   7  11  13        0.15       -9.49     22.89 o 
 -10  12  13      905.06     1064.82     56.98 o 
  -8  12  13      510.92      602.45     38.85 o 
  -6  12  13      383.04      431.12     35.26 o 
  -4  12  13      519.25      565.00     31.17 o 
  -2  12  13      207.16      199.19     31.04 o 
   0  12  13      482.32      530.74     37.70 o 
   2  12  13      346.30      345.24     43.53 o 
   4  12  13       72.32        9.00     21.48 o 
   6  12  13     1353.11     1260.63    144.40 o 
  -9  13  13      237.76      307.61     40.78 o 
  -7  13  13        3.19        7.45     15.11 o 
  -5  13  13      610.41      628.13     31.58 o 
  -3  13  13      617.65      630.96     27.70 o 
  -1  13  13     1096.77     1130.94     63.05 o 
   1  13  13      147.20      122.32     45.45 o 
   3  13  13       50.39       88.14     32.67 o 
   5  13  13      514.61      482.02     73.72 o 
  -8  14  13      401.40      478.18     35.80 o 
  -6  14  13     2003.72     1784.15     88.48 o 
  -4  14  13      196.64      206.71     21.91 o 
  -2  14  13        0.84      -17.69     19.50 o 
   0  14  13      853.22     1060.38     68.36 o 
   2  14  13      237.17      301.56     44.13 o 
   4  14  13       53.74       51.45     43.98 o 
  -7  15  13      856.73      847.03     44.53 o 
  -5  15  13        0.35        2.65     14.92 o 
  -3  15  13       10.67       -3.21     15.07 o 
  -1  15  13       55.00       53.49     26.52 o 
   1  15  13      138.23      114.63     60.73 o 
  -2  16  13      205.02      154.14     51.73 o 
 -14   0  14       39.95      -17.38     25.76 o 
 -12   0  14      579.90      565.03     66.18 o 
 -10   0  14     1961.27     1708.91     95.50 o 
  -8   0  14       27.10       37.49     22.62 o 
  -6   0  14      810.21      723.46     45.03 o 
  -4   0  14     2192.09     2112.91     62.31 o 
  -2   0  14     1528.33     1675.40     91.52 o 
   0   0  14       72.17       24.08     24.92 o 
   2   0  14     4912.39     4399.19    161.47 o 
   4   0  14     1133.36     1101.58     84.40 o 
   6   0  14      294.25      275.39     54.66 o 
   8   0  14      169.88      188.69     51.10 o 
  10   0  14     2600.86     3111.02    166.28 o 
 -15   1  14      965.53      900.82     64.17 o 
 -13   1  14        1.03      -17.92     16.59 o 
 -11   1  14      276.42      210.31     39.69 o 
  -9   1  14       60.00       57.80     18.51 o 
  -7   1  14     1130.51     1110.38     56.92 o 
  -5   1  14       60.81       25.12     10.52 o 
  -3   1  14      514.26      545.14     40.35 o 
  -1   1  14     1736.37     1804.66     67.74 o 
   1   1  14     6991.26     6954.98    150.00 o 
   3   1  14      100.06      123.96     26.28 o 
   5   1  14      512.60      495.77     56.86 o 
   7   1  14       48.98       44.42     30.89 o 
   9   1  14      655.32      641.48     57.37 o 
 -14   2  14      354.65      473.74     85.13 o 
 -12   2  14     2103.58     1977.62     80.84 o 
 -10   2  14      438.99      423.10     38.42 o 
  -8   2  14     1792.36     1882.11     55.22 o 
  -6   2  14     6555.82     6389.46     93.87 o 
  -4   2  14        7.40       25.48      9.90 o 
  -2   2  14       68.01       55.25     19.57 o 
   0   2  14     1593.59     1403.81     69.11 o 
   2   2  14      484.97      508.51    104.82 o 
   4   2  14       38.72        8.87     17.96 o 
   6   2  14     4425.80     4281.60    123.58 o 
   8   2  14      692.51      738.93     57.58 o 
  10   2  14       14.10       35.38     28.89 o 
 -15   3  14      841.56      935.50     67.23 o 
 -13   3  14     3013.09     3300.63    110.16 o 
 -11   3  14       78.04       43.89     21.10 o 
  -9   3  14     2017.73     2044.59     58.43 o 
  -7   3  14     2400.66     2311.42     59.76 o 
  -5   3  14     4715.48     4791.27     76.26 o 
  -3   3  14        0.63       -9.07     18.32 o 
  -1   3  14     4571.85     4379.42    111.62 o 
   1   3  14     1851.41     1800.22     69.75 o 
   3   3  14        2.28       18.23     18.55 o 
   5   3  14      137.18      124.34     28.87 o 
   7   3  14     1687.40     1685.67    129.53 o 
   9   3  14        6.19       -1.44     31.62 o 
 -14   4  14      484.34      580.39     63.56 o 
 -12   4  14      405.67      404.36     41.96 o 
 -10   4  14     1039.44      930.20     41.57 o 
  -8   4  14     3509.47     3510.26     80.79 o 
  -6   4  14    11191.29    10832.61    203.50 o 
  -4   4  14       10.42        6.54      8.52 o 
  -2   4  14      140.07      214.98     48.90 o 
   0   4  14     1772.46     1627.38     65.29 o 
   2   4  14        0.40        0.65     15.94 o 
   4   4  14      243.08      232.49     41.89 o 
   6   4  14        5.07        4.85     20.77 o 
   8   4  14        3.89      -22.30     21.50 o 
  10   4  14      683.53      740.64     76.55 o 
 -13   5  14      520.60      420.19     58.85 o 
 -11   5  14      419.16      458.16     42.71 o 
  -9   5  14     3447.04     3464.86     70.12 o 
  -7   5  14      405.90      356.52     21.08 o 
  -5   5  14      975.17     1023.38     36.73 o 
  -3   5  14      567.86      482.01     38.40 o 
  -1   5  14      140.84      144.11     32.15 o 
   1   5  14       11.14       -9.57     16.05 o 
   3   5  14     7180.45     6897.76    154.81 o 
   5   5  14     1913.80     1820.41     78.04 o 
   7   5  14        0.71      -17.32     20.42 o 
   9   5  14      741.05      839.19    111.94 o 
 -14   6  14       48.51       28.85     24.76 o 
 -12   6  14        6.50        8.82     19.21 o 
 -10   6  14      450.78      404.91     27.83 o 
  -8   6  14        0.42        3.28     10.11 o 
  -6   6  14      964.18     1005.69     35.25 o 
  -4   6  14      662.36      629.47     24.10 o 
  -2   6  14     1159.12     1099.98     54.34 o 
   0   6  14     2084.85     1857.18     71.09 o 
   2   6  14      802.20      773.32     40.80 o 
   4   6  14     1050.97     1023.17     47.97 o 
   6   6  14       74.88       59.54     20.57 o 
   8   6  14       73.62       90.36     31.52 o 
 -13   7  14     1455.16     1430.14     75.21 o 
 -11   7  14        1.24       -1.35     13.11 o 
  -9   7  14      159.35      118.79     35.19 o 
  -7   7  14     1710.66     1859.19     49.30 o 
  -5   7  14     2071.41     2087.57     41.30 o 
  -3   7  14      556.93      548.15     40.52 o 
  -1   7  14     1476.87     1438.27     50.61 o 
   1   7  14     6402.96     6130.46    115.70 o 
   3   7  14       13.24       -7.71     13.50 o 
   5   7  14      709.06      626.99     40.91 o 
   7   7  14       59.57       48.69     21.63 o 
   9   7  14      183.77      169.13     31.46 o 
 -12   8  14     2584.03     2702.14     82.87 o 
 -10   8  14       74.89       82.97     21.34 o 
  -8   8  14     3259.40     3448.49     84.15 o 
  -6   8  14     1783.00     1939.88     50.64 o 
  -4   8  14      889.06      883.10     29.88 o 
  -2   8  14     1346.71     1377.73     53.93 o 
   0   8  14     5697.01     5396.17    106.33 o 
   2   8  14      260.43      183.35     24.89 o 
   4   8  14        9.17        4.85     15.89 o 
   6   8  14     1562.10     1605.24     63.57 o 
   8   8  14      282.90      362.83     38.84 o 
 -13   9  14      259.54      211.71     35.59 o 
 -11   9  14      222.19      164.45     27.89 o 
  -9   9  14     1236.08     1341.80     54.13 o 
  -7   9  14     2222.33     2355.16     58.84 o 
  -5   9  14      770.51      714.13     29.62 o 
  -3   9  14     2023.36     2144.03     54.67 o 
  -1   9  14     3961.25     3944.92     87.82 o 
   1   9  14      781.02      817.06     41.96 o 
   3   9  14     1052.38      936.57     46.15 o 
   5   9  14       70.65       81.99     22.09 o 
   7   9  14        6.47       31.90     20.70 o 
 -12  10  14      437.07      481.06    105.45 o 
 -10  10  14      608.96      667.96     43.55 o 
  -8  10  14       39.07       16.12     13.35 o 
  -6  10  14        7.88        1.36     12.69 o 
  -4  10  14      227.77      272.88     18.91 o 
  -2  10  14      455.64      576.55     37.98 o 
   0  10  14      805.17      733.37     39.69 o 
   2  10  14      372.80      424.56     38.51 o 
   4  10  14     1895.77     1868.39     65.97 o 
   6  10  14       21.21       27.87     25.87 o 
 -11  11  14      613.54      633.95     39.48 o 
  -9  11  14       17.61        0.31     14.69 o 
  -7  11  14       12.83       15.60     13.90 o 
  -5  11  14      176.94      172.81     19.82 o 
  -3  11  14       83.24       67.17     19.76 o 
  -1  11  14      681.42      616.14     40.14 o 
   1  11  14      588.53      659.39     50.47 o 
   3  11  14     1135.03     1391.63     70.39 o 
   5  11  14      596.73      665.90     56.86 o 
 -10  12  14      213.68      227.41     28.37 o 
  -8  12  14     1422.32     1428.06     51.63 o 
  -6  12  14     3132.31     3316.73     75.57 o 
  -4  12  14     1044.81      990.12     63.87 o 
  -2  12  14      352.53      369.40     33.72 o 
   0  12  14     1234.31     1291.57     56.13 o 
   2  12  14        0.19       -1.06     20.87 o 
   4  12  14      344.83      363.98     66.39 o 
  -9  13  14     2024.16     2074.83     64.41 o 
  -7  13  14     4300.96     4303.79    106.25 o 
  -5  13  14     1483.21     1557.36     48.47 o 
  -3  13  14      239.12      232.63     38.72 o 
  -1  13  14     1850.17     1987.54     68.99 o 
   1  13  14     2000.75     2172.23    141.15 o 
   3  13  14       83.40       35.25     25.34 o 
  -6  14  14     2140.94     2278.94    111.23 o 
  -4  14  14      341.77      311.49     67.33 o 
  -2  14  14      745.73      589.27     53.03 o 
   0  14  14      470.91      497.84     51.26 o 
   2  14  14     1280.03     1219.67    168.69 o 
  -5  15  14        8.36       -2.11     15.87 o 
  -3  15  14      278.54      346.60     68.69 o 
  -1  15  14       12.75      -17.15     21.32 o 
 -13   1  15     1743.14     1756.90     79.05 o 
 -11   1  15      180.58      179.22     29.68 o 
  -9   1  15     1361.56     1306.31     58.04 o 
  -7   1  15      126.65       95.11     17.17 o 
  -5   1  15       99.83      158.06     27.91 o 
  -3   1  15     3312.53     3172.97     95.08 o 
  -1   1  15     4523.46     4143.88    110.38 o 
   1   1  15      619.59      641.08     45.38 o 
   3   1  15     4110.85     3802.88    110.98 o 
   5   1  15      112.37       63.49     25.91 o 
   7   1  15       54.25       27.06     24.72 o 
   9   1  15       82.52       23.95     31.10 o 
 -14   2  15     2884.08     3051.04    109.95 o 
 -12   2  15       47.45       86.00     25.29 o 
 -10   2  15     1737.59     1488.89     64.45 o 
  -8   2  15     1265.70     1323.45     47.53 o 
  -6   2  15       54.89       73.46     14.35 o 
  -4   2  15       20.13        5.85     18.43 o 
  -2   2  15     1749.39     1568.81     65.73 o 
   0   2  15       14.00       24.16     40.73 o 
   2   2  15      987.76      937.79    100.94 o 
   4   2  15     1305.12     1233.60     64.10 o 
   6   2  15      452.98      461.05     47.31 o 
   8   2  15        0.12       -5.47     24.70 o 
 -13   3  15      392.42      328.74     41.60 o 
 -11   3  15       19.62       14.74     21.15 o 
  -9   3  15     2628.16     2591.89     59.56 o 
  -7   3  15       26.42       54.34     17.99 o 
  -5   3  15      457.47      575.92     63.87 o 
  -3   3  15      792.11      858.92     70.47 o 
  -1   3  15      857.18      843.64     68.69 o 
   1   3  15     1198.03     1151.14    105.03 o 
   3   3  15     3505.52     3456.99    149.95 o 
   5   3  15      177.84      154.92     32.10 o 
   7   3  15       41.88       30.11     26.35 o 
   9   3  15      113.29      108.42     53.93 o 
 -14   4  15     1579.65     1640.63     81.67 o 
 -12   4  15      267.61      296.52     38.55 o 
 -10   4  15      289.18      382.32     31.84 o 
  -8   4  15      876.55      760.93     32.94 o 
  -6   4  15      207.37      214.16     19.78 o 
  -4   4  15     8545.50     8474.18    174.22 o 
  -2   4  15     1222.13     1234.43     59.55 o 
   0   4  15       37.62       20.74     18.60 o 
   2   4  15      246.76      261.20     34.46 o 
   4   4  15     1253.99     1193.61     63.23 o 
   6   4  15       57.74       31.38     24.80 o 
   8   4  15      176.82      258.89     42.79 o 
 -13   5  15       10.71       28.75     23.86 o 
 -11   5  15      462.57      481.04     36.06 o 
  -9   5  15       17.96       18.11     13.22 o 
  -7   5  15     1310.34     1475.19     43.59 o 
  -5   5  15     3904.64     3644.49    160.73 o 
  -3   5  15      604.93      587.51     61.26 o 
  -1   5  15      824.44      744.36     65.76 o 
   1   5  15        8.73       -0.57     17.26 o 
   3   5  15      428.82      364.21     39.53 o 
   5   5  15      165.84      156.99     33.36 o 
   7   5  15        2.80        3.18     23.56 o 
 -12   6  15        1.79       23.98     21.32 o 
 -10   6  15      572.62      576.59     40.29 o 
  -8   6  15      222.29      269.40     29.79 o 
  -6   6  15      180.26      198.62     16.44 o 
  -4   6  15     2560.26     2549.48     85.64 o 
  -2   6  15      475.17      484.16     40.79 o 
   0   6  15      382.42      345.77     44.92 o 
   2   6  15     1190.89     1151.53     59.60 o 
   4   6  15     1047.87      974.51     60.55 o 
   6   6  15      200.07      240.17     37.85 o 
   8   6  15     1201.14     1270.44    102.72 o 
 -13   7  15      179.36      180.57     36.96 o 
 -11   7  15       45.93      109.36     23.15 o 
  -9   7  15      240.47      321.08     26.42 o 
  -7   7  15      283.60      302.38     23.86 o 
  -5   7  15       13.61       -8.13     18.06 o 
  -3   7  15     4374.05     4206.75    122.62 o 
  -1   7  15        5.64        1.56     17.86 o 
   1   7  15      467.23      555.63    145.97 o 
   3   7  15      280.18      287.43     30.75 o 
   5   7  15      172.72      200.41     34.40 o 
   7   7  15       48.19        3.74     51.73 o 
 -12   8  15      127.11      147.50     27.64 o 
 -10   8  15      374.43      411.88     30.39 o 
  -8   8  15      824.72      937.29     56.89 o 
  -6   8  15     2198.92     2050.65     48.20 o 
  -4   8  15     7663.57     7790.91    186.39 o 
  -2   8  15      701.58      704.61     51.62 o 
   0   8  15     1084.53     1003.76     45.33 o 
   2   8  15      208.15      181.03     26.62 o 
   4   8  15       46.64       33.86     19.09 o 
   6   8  15      376.79      352.91     47.68 o 
 -11   9  15      149.74      212.45     26.21 o 
  -9   9  15      601.14      673.02     64.08 o 
  -7   9  15     2248.49     2345.36     59.42 o 
  -5   9  15      764.35      674.27     99.58 o 
  -3   9  15     1059.60     1071.48     48.06 o 
  -1   9  15     2929.46     3051.84     79.85 o 
   1   9  15        5.85      -20.35     21.02 o 
   3   9  15     1180.06     1290.90     55.30 o 
   5   9  15       24.09       35.51     20.17 o 
   7   9  15      580.94      520.61     44.45 o 
 -10  10  15       23.47       37.32     24.35 o 
  -8  10  15     1118.99     1158.44     45.12 o 
  -6  10  15      355.95      334.48     24.55 o 
  -4  10  15     1296.31     1125.22     65.58 o 
  -2  10  15       17.17        6.85     16.44 o 
   0  10  15      375.68      380.40     32.77 o 
   2  10  15      240.18      254.58     30.55 o 
   4  10  15        0.90       -5.67     21.62 o 
   6  10  15      228.87      260.47     43.69 o 
  -9  11  15      754.73      786.17     75.42 o 
  -7  11  15      931.03      931.99     41.89 o 
  -5  11  15      954.89      798.76     58.61 o 
  -3  11  15       26.09        7.59     16.89 o 
  -1  11  15     1058.20     1231.23     55.15 o 
   1  11  15       39.92       42.53     24.62 o 
   3  11  15     1159.78     1308.11     77.41 o 
   5  11  15       14.07      -18.61     32.57 o 
  -8  12  15      429.79      523.67     67.01 o 
  -6  12  15      250.67      227.66     39.84 o 
  -4  12  15      735.30      862.90     63.32 o 
  -2  12  15       99.78       86.07     22.85 o 
   0  12  15       25.91       14.88     21.03 o 
   2  12  15      262.79      293.38     72.88 o 
   4  12  15      142.30      176.96     51.73 o 
  -7  13  15       75.63       70.97     20.00 o 
  -5  13  15       50.17       46.01     26.72 o 
  -3  13  15      354.32      243.20     41.57 o 
  -1  13  15       24.14       36.80     20.04 o 
   1  13  15        5.57      -15.72     22.52 o 
  -6  14  15       16.71       49.61     30.35 o 
  -4  14  15      565.48      568.79    129.95 o 
  -2  14  15      533.30      520.34     51.95 o 
   0  14  15      131.89      201.60     39.15 o 
 -14   0  16      265.25      180.94     49.63 o 
 -12   0  16      295.73      331.31     56.13 o 
 -10   0  16      969.39      999.17     75.18 o 
  -8   0  16      209.32      170.39     27.87 o 
  -6   0  16      412.60      413.62     57.38 o 
  -4   0  16      178.89      231.42     45.86 o 
  -2   0  16      318.92      353.09     52.36 o 
   0   0  16      425.82      400.00     55.50 o 
   2   0  16       36.80       42.72     32.04 o 
   4   0  16     8065.29     7799.01    254.24 o 
   6   0  16        6.11        5.03     34.14 o 
   8   0  16      936.43      856.34     92.98 o 
 -13   1  16     1296.55     1282.01     69.52 o 
 -11   1  16      142.08      145.83     30.14 o 
  -9   1  16     1098.52     1096.22     83.65 o 
  -7   1  16     1918.10     1903.31    108.90 o 
  -5   1  16      168.98      211.66     51.20 o 
  -3   1  16       73.67       64.57     23.14 o 
  -1   1  16      553.29      571.24     44.72 o 
   1   1  16       39.81       16.18     19.38 o 
   3   1  16       10.77       67.38     23.32 o 
   5   1  16      576.75      608.79     52.34 o 
   7   1  16      327.81      371.97     47.08 o 
 -14   2  16        0.40       -1.04     20.65 o 
 -12   2  16     2533.35     2807.35     98.68 o 
 -10   2  16     3282.34     3308.43     83.56 o 
  -8   2  16      616.30      534.38     29.77 o 
  -6   2  16      444.48      437.20     57.38 o 
  -4   2  16     4331.15     4145.01    115.08 o 
  -2   2  16     1249.59     1194.92    133.93 o 
   0   2  16      149.77      178.81     30.50 o 
   2   2  16     2666.98     2756.54     93.88 o 
   4   2  16     1479.57     1463.94     95.92 o 
   6   2  16      317.75      290.44     41.76 o 
   8   2  16       12.14      -11.18     26.30 o 
 -13   3  16       89.26      162.25     32.95 o 
 -11   3  16     3179.33     3340.71    104.75 o 
  -9   3  16     1251.72     1306.16     43.19 o 
  -7   3  16      134.83      189.20     32.20 o 
  -5   3  16     4634.83     5059.83    130.47 o 
  -3   3  16    13979.03    13431.08    243.27 o 
  -1   3  16      788.62      756.16     50.12 o 
   1   3  16      327.02      315.05     54.45 o 
   3   3  16      634.75      566.27     48.21 o 
   5   3  16       77.61       67.35     26.70 o 
   7   3  16        6.37       28.22     26.15 o 
 -12   4  16      716.52      700.35     96.55 o 
 -10   4  16      277.43      366.48     32.11 o 
  -8   4  16       68.38       45.79     14.55 o 
  -6   4  16     3827.33     3898.50    113.19 o 
  -4   4  16      976.24      955.35     55.19 o 
  -2   4  16     2275.83     1974.67    106.39 o 
   0   4  16        0.33       -3.87     16.88 o 
   2   4  16       64.70       59.02     24.75 o 
   4   4  16       41.27       38.76     31.73 o 
   6   4  16      543.89      543.41     68.59 o 
   8   4  16      689.76      668.50     60.86 o 
 -13   5  16     2185.94     2423.15     97.00 o 
 -11   5  16      145.37      105.94     23.57 o 
  -9   5  16      179.03      185.76     21.31 o 
  -7   5  16      795.80      813.36     47.77 o 
  -5   5  16       59.66       52.98     23.01 o 
  -3   5  16     1068.22     1067.16     57.27 o 
  -1   5  16      420.02      400.14     79.37 o 
   1   5  16     1934.82     1973.87     79.21 o 
   3   5  16      378.23      344.99     52.36 o 
   5   5  16      553.99      499.18     72.04 o 
   7   5  16     1308.58     1399.56     77.71 o 
 -12   6  16      789.27      717.77     85.97 o 
 -10   6  16       17.07       29.67     16.82 o 
  -8   6  16        2.86       21.38     13.50 o 
  -6   6  16      818.00      895.22     57.49 o 
  -4   6  16       76.33       69.24     23.88 o 
  -2   6  16     2691.50     2458.52     86.50 o 
   0   6  16       65.87       36.03     21.25 o 
   2   6  16      324.85      254.10     41.99 o 
   4   6  16      615.94      639.26     52.49 o 
   6   6  16      577.95      671.76     72.67 o 
 -11   7  16     2847.45     3080.47    105.72 o 
  -9   7  16     4721.84     5086.98     93.21 o 
  -7   7  16        3.41      -10.94     14.55 o 
  -5   7  16     1763.29     1999.65    117.28 o 
  -3   7  16     2596.39     2785.42     93.14 o 
  -1   7  16       17.06       -6.92     19.50 o 
   1   7  16      650.87      455.97     43.25 o 
   3   7  16     4788.20     4517.28    128.30 o 
   5   7  16        0.27       -3.98     27.23 o 
   7   7  16       64.46       48.06     30.32 o 
 -12   8  16     1439.70     1673.96     81.90 o 
 -10   8  16     3145.26     3212.37     75.56 o 
  -8   8  16     1331.38     1354.67     78.16 o 
  -6   8  16     1021.55     1119.53     66.71 o 
  -4   8  16     1914.68     2081.30    148.48 o 
  -2   8  16     2100.23     1893.24     76.65 o 
   0   8  16      312.07      324.82     38.68 o 
   2   8  16     1435.02     1645.21     74.93 o 
   4   8  16     2575.95     2797.53     91.86 o 
   6   8  16        0.60       -9.50     27.96 o 
 -11   9  16      381.70      468.13     35.07 o 
  -9   9  16      449.03      478.22     37.94 o 
  -7   9  16       91.28      114.88     31.03 o 
  -5   9  16      464.83      400.48     45.77 o 
  -3   9  16      567.80      535.71     69.53 o 
  -1   9  16      208.93      170.03     32.17 o 
   1   9  16     1113.80      941.30     48.48 o 
   3   9  16      200.85      203.24     29.54 o 
   5   9  16      231.88      271.21     35.23 o 
 -10  10  16      308.57      522.34     56.63 o 
  -8  10  16      170.40      197.37     35.99 o 
  -6  10  16        9.85       37.36     25.70 o 
  -4  10  16        3.83       -5.97     22.21 o 
  -2  10  16      222.02      216.57     38.29 o 
   0  10  16        0.24       10.24     17.07 o 
   2  10  16      115.08      111.48     24.60 o 
   4  10  16      148.70      148.35     29.13 o 
  -9  11  16      360.71      373.12     32.00 o 
  -7  11  16      123.40      124.54     66.07 o 
  -5  11  16       64.93       69.03     28.66 o 
  -3  11  16      265.38      281.32     42.28 o 
  -1  11  16     1279.50     1270.86     58.01 o 
   1  11  16      622.00      578.69     54.66 o 
   3  11  16       93.45       31.28     21.37 o 
  -8  12  16        0.17       -4.82     34.97 o 
  -6  12  16      631.37      651.84     58.56 o 
  -4  12  16     3367.74     3383.41    236.65 o 
  -2  12  16     1032.76     1037.93     56.28 o 
   0  12  16        0.16       -5.98     17.42 o 
   2  12  16      182.87      272.56    111.73 o 
  -5  13  16     3091.60     3433.96    123.22 o 
  -3  13  16     4148.38     4286.24    136.88 o 
  -1  13  16      976.97      968.07     82.30 o 
 -13   1  17       49.07       95.78     28.80 o 
 -11   1  17     1110.38     1297.37    141.68 o 
  -9   1  17      476.30      463.68     47.37 o 
  -7   1  17      394.14      410.85     43.53 o 
  -5   1  17     1806.76     1830.23    172.67 o 
  -3   1  17        1.30       -5.03     17.33 o 
  -1   1  17       95.82       91.11     28.80 o 
   1   1  17       28.24       28.06     22.41 o 
   3   1  17      325.30      276.79     38.96 o 
   5   1  17     1885.19     1794.86    151.52 o 
   7   1  17      390.20      443.48     68.27 o 
 -12   2  17      556.60      516.11     47.38 o 
 -10   2  17      305.49      375.51     36.08 o 
  -8   2  17     1260.00     1286.77     69.34 o 
  -6   2  17        1.35       15.47     19.20 o 
  -4   2  17       26.78       26.19     20.76 o 
  -2   2  17      376.32      354.81     39.82 o 
   0   2  17       48.27       47.02     27.96 o 
   2   2  17      232.32      256.67     37.90 o 
   4   2  17      142.46      166.89     34.48 o 
   6   2  17        5.96       28.54     45.65 o 
 -13   3  17        4.39        3.86     21.10 o 
 -11   3  17       35.66       57.03     20.45 o 
  -9   3  17      214.29      321.89     57.38 o 
  -7   3  17      497.13      442.50     44.51 o 
  -5   3  17       72.52       46.44     22.90 o 
  -3   3  17      890.23      937.54     57.95 o 
  -1   3  17      984.17      983.74     58.27 o 
   1   3  17      101.69       84.18     27.85 o 
   3   3  17       16.78       -2.68     21.16 o 
   5   3  17       11.23      -32.08     30.05 o 
   7   3  17       10.08       -1.72     25.15 o 
 -12   4  17     2310.18     2505.73     87.11 o 
 -10   4  17      877.31      895.27     46.39 o 
  -8   4  17      693.60      725.33     43.90 o 
  -6   4  17      193.37      151.08     37.07 o 
  -4   4  17      154.37      160.26     31.33 o 
  -2   4  17      306.21      276.01     36.78 o 
   0   4  17      204.32      223.05     34.33 o 
   2   4  17     1057.81     1094.58     63.59 o 
   4   4  17      149.45      147.03     33.24 o 
   6   4  17     2073.82     1940.91    171.41 o 
 -11   5  17      178.29      179.47     33.25 o 
  -9   5  17       83.14      143.72     32.46 o 
  -7   5  17      131.97      128.53     30.25 o 
  -5   5  17       21.00       28.32     21.76 o 
  -3   5  17     2379.16     2271.32     86.11 o 
  -1   5  17     1132.97     1121.53     61.03 o 
   1   5  17       73.78       53.79     25.86 o 
   3   5  17       65.19       59.72     26.93 o 
   5   5  17        0.11       -2.20     23.02 o 
 -12   6  17       65.55       57.48     27.32 o 
 -10   6  17      327.72      352.46     40.41 o 
  -8   6  17       57.75       72.71     21.47 o 
  -6   6  17     1016.07     1038.70     61.68 o 
  -4   6  17     1568.21     1651.47     73.19 o 
  -2   6  17      649.89      580.75     64.19 o 
   0   6  17     4193.88     4116.73    119.93 o 
   2   6  17       65.63       59.41     26.25 o 
   4   6  17      162.20      217.90     38.93 o 
   6   6  17       56.61       63.49     30.52 o 
 -11   7  17      870.62      882.64     60.24 o 
  -9   7  17       77.84      159.79     49.21 o 
  -7   7  17      248.61      234.28     52.36 o 
  -5   7  17      135.41       58.75     25.26 o 
  -3   7  17      888.04      846.85     55.83 o 
  -1   7  17      226.50      238.48     36.43 o 
   1   7  17       85.03       54.39     25.99 o 
   3   7  17      500.42      508.70     49.46 o 
   5   7  17      541.78      571.16     54.48 o 
 -10   8  17       42.40       40.02     26.57 o 
  -8   8  17      389.97      468.74     50.51 o 
  -6   8  17      488.62      566.72     53.68 o 
  -4   8  17      930.37      817.89     78.01 o 
  -2   8  17      695.85      716.40     52.48 o 
   0   8  17      363.26      356.37     63.98 o 
   2   8  17      221.95      196.43     35.68 o 
   4   8  17        6.01      -25.10     23.54 o 
  -9   9  17      533.94      521.68     72.67 o 
  -7   9  17        4.64       12.03     25.58 o 
  -5   9  17     3407.33     3312.00    116.44 o 
  -3   9  17        2.02       32.04     33.51 o 
  -1   9  17      983.47      905.47     58.44 o 
   1   9  17     1083.51     1263.02     68.18 o 
   3   9  17       50.50       28.70     24.94 o 
  -8  10  17        7.16       23.94     47.64 o 
  -6  10  17      520.44      461.62     61.15 o 
  -4  10  17       21.46       58.82     27.27 o 
  -2  10  17        1.56        3.77     33.51 o 
   0  10  17      349.92      293.20     58.43 o 
   2  10  17      986.42      990.20     69.17 o 
  -7  11  17       78.26       96.59     33.41 o 
  -5  11  17      882.20      941.64     67.97 o 
  -3  11  17       49.54       10.47     26.18 o 
  -1  11  17      109.27      104.43     32.60 o 
   1  11  17      653.10      626.32     55.31 o 
  -6  12  17     1222.46     1311.41    193.51 o 
  -4  12  17     1002.43     1067.46     72.78 o 
  -2  12  17      335.03      409.53     58.01 o 
   0  12  17        0.14      -13.81     18.29 o 
 -12   0  18      992.14      993.93     89.42 o 
 -10   0  18     1057.26     1293.41    104.71 o 
  -8   0  18       67.39       59.90     39.58 o 
  -6   0  18     1021.98     1012.57     90.68 o 
  -4   0  18     1310.86     1260.95     93.61 o 
  -2   0  18      232.91      270.37     53.61 o 
   0   0  18     1103.48     1032.26     89.84 o 
   2   0  18        1.17        7.96     28.69 o 
   4   0  18     2238.72     2182.63    131.73 o 
   6   0  18       15.45        3.56     36.86 o 
 -11   1  18      488.61      344.92     66.60 o 
  -9   1  18      629.07      667.23     56.05 o 
  -7   1  18      103.91      115.14     30.72 o 
  -5   1  18       12.72       -9.92     18.70 o 
  -3   1  18      268.84      285.81     37.99 o 
  -1   1  18      160.01      146.97     31.82 o 
   1   1  18        6.62        3.98     20.25 o 
   3   1  18      340.83      360.75     56.02 o 
   5   1  18        9.68       31.95     26.74 o 
 -12   2  18      682.91      644.01     43.85 o 
 -10   2  18      258.89      312.01     44.13 o 
  -8   2  18     3606.43     3763.42    122.12 o 
  -6   2  18     3945.66     4123.70    124.25 o 
  -4   2  18        4.29       -7.58     41.68 o 
  -2   2  18     2875.98     2862.71    100.33 o 
   0   2  18     5683.69     5303.98    196.13 o 
   2   2  18     2050.83     2063.16    117.28 o 
   4   2  18     2422.98     2350.38    137.80 o 
   6   2  18      124.63      189.96     41.16 o 
 -11   3  18     1031.00     1294.04    103.25 o 
  -9   3  18     3057.13     3137.77    121.05 o 
  -7   3  18     1909.72     1992.99    136.86 o 
  -5   3  18     3796.86     3771.68    117.53 o 
  -3   3  18     2902.58     2925.65    100.96 o 
  -1   3  18     4860.11     4451.34    127.35 o 
   1   3  18     2686.58     2486.30     94.47 o 
   3   3  18      305.37      291.08     42.31 o 
   5   3  18      352.87      406.90     49.82 o 
 -12   4  18       37.14       26.54     23.88 o 
 -10   4  18     1455.14     1616.97    112.88 o 
  -8   4  18      274.34      323.28     55.18 o 
  -6   4  18      158.69      127.18     60.63 o 
  -4   4  18        8.44      -15.72     19.32 o 
  -2   4  18      138.00      148.39     32.36 o 
   0   4  18     1899.23     1931.80     96.65 o 
   2   4  18      173.27      203.97     36.93 o 
   4   4  18     1117.62     1163.51     75.08 o 
  -9   5  18      373.87      417.59     37.91 o 
  -7   5  18       33.23       28.56     22.87 o 
  -5   5  18      134.67      161.59     34.45 o 
  -3   5  18       13.52      -15.90     20.06 o 
  -1   5  18     1278.94     1217.38     66.78 o 
   1   5  18     1620.09     1610.91     77.64 o 
   3   5  18       66.08       38.47     26.02 o 
   5   5  18      357.38      385.53     50.13 o 
  -8   6  18      528.95      648.08     44.55 o 
  -6   6  18     1087.83     1111.56    105.34 o 
  -4   6  18       28.33       30.77     23.05 o 
  -2   6  18      773.42      721.30     53.58 o 
   0   6  18      205.91      215.23     36.80 o 
   2   6  18      115.82      107.30     31.16 o 
   4   6  18     1504.57     1563.66     81.04 o 
  -9   7  18     1584.90     1565.54     97.28 o 
  -7   7  18     4423.88     4690.87    142.07 o 
  -5   7  18     2103.77     2141.08     87.80 o 
  -3   7  18     1723.55     1659.43     76.35 o 
  -1   7  18     2465.01     2719.61    135.50 o 
   1   7  18     1598.73     1749.42     80.67 o 
   3   7  18        7.34       -2.49     23.76 o 
  -8   8  18     2317.05     2271.08     99.41 o 
  -6   8  18     3486.46     3818.19    128.51 o 
  -4   8  18       79.58      110.63     30.50 o 
  -2   8  18     1472.14     1466.92     72.73 o 
   0   8  18     3391.94     3447.85    183.98 o 
   2   8  18       71.64       66.42     29.84 o 
  -9   9  18      530.00      595.62     58.86 o 
  -7   9  18       22.88       10.65     28.27 o 
  -5   9  18       65.58       32.44     26.45 o 
  -3   9  18       24.91       21.57     35.60 o 
  -1   9  18      403.38      354.37     73.30 o 
   1   9  18      520.87      447.53     48.86 o 
  -6  10  18      123.31      108.35     33.60 o 
  -4  10  18       62.22       60.07     30.27 o 
  -2  10  18      177.58      119.58     51.31 o 
   0  10  18      115.59       99.69     47.96 o 
  -5  11  18       17.06       17.47     25.66 o 
  -3  11  18       24.69       44.69     30.14 o 
  -1  11  18      635.48      533.89     56.83 o 
 -11   1  19      367.22      524.70     56.55 o 
  -9   1  19      857.61      895.14     65.38 o 
  -7   1  19      441.96      494.58     50.15 o 
  -5   1  19       57.93       85.52     29.20 o 
  -3   1  19     1550.02     1437.46     73.00 o 
  -1   1  19      102.62       89.37     29.79 o 
   1   1  19        0.84       -0.37     22.12 o 
   3   1  19      583.63      494.68     51.98 o 
   5   1  19      197.41      148.51     38.46 o 
 -10   2  19        0.05        4.95     23.62 o 
  -8   2  19     1352.05     1619.51     81.14 o 
  -6   2  19       25.35       24.80     24.66 o 
  -4   2  19       92.83       78.33     26.83 o 
  -2   2  19      348.34      363.04     44.33 o 
   0   2  19     1299.74     1299.99     70.41 o 
   2   2  19       38.38       26.42     25.25 o 
   4   2  19        1.38        3.43     42.51 o 
 -11   3  19      108.91      183.50     39.53 o 
  -9   3  19      626.25      793.40    101.36 o 
  -7   3  19       33.83       13.90     22.86 o 
  -5   3  19     1245.49     1016.44     65.45 o 
  -3   3  19       83.50      116.44     46.60 o 
  -1   3  19      371.75      376.66     44.65 o 
   1   3  19       37.48       40.26     25.03 o 
   3   3  19       23.67      -12.95     22.73 o 
 -10   4  19       51.57       19.30     25.08 o 
  -8   4  19     1390.45     1474.55     78.65 o 
  -6   4  19        3.21       18.83     21.99 o 
  -4   4  19       50.24        0.36     21.61 o 
  -2   4  19      286.02      320.75     41.67 o 
   0   4  19      858.44      724.64     92.57 o 
   2   4  19      378.49      368.39     47.40 o 
   4   4  19      878.76      768.28     62.82 o 
  -9   5  19      267.90      292.92     35.53 o 
  -7   5  19      997.65      973.46     65.48 o 
  -5   5  19     1151.43      961.05     63.69 o 
  -3   5  19      852.76      885.48     61.49 o 
  -1   5  19       42.46       22.80     25.42 o 
   1   5  19       43.92       -5.00     32.04 o 
   3   5  19      402.24      413.40     49.76 o 
  -8   6  19     1988.07     2071.32     75.00 o 
  -6   6  19      209.57      221.94     39.21 o 
  -4   6  19        0.42      -22.24     20.84 o 
  -2   6  19      127.45       84.93     40.00 o 
   0   6  19     1098.65     1017.28     66.25 o 
   2   6  19        0.12      -19.67     21.61 o 
  -9   7  19       93.08       75.00     30.82 o 
  -7   7  19      672.56      680.76    104.40 o 
  -5   7  19       38.38       22.74     26.21 o 
  -3   7  19        0.32       26.36     24.65 o 
  -1   7  19       25.44       20.80     25.05 o 
   1   7  19       34.13       37.22     26.27 o 
  -8   8  19       14.76        8.51     24.66 o 
  -6   8  19       58.26       68.35     30.63 o 
  -4   8  19      134.38       54.24     41.26 o 
  -2   8  19       21.71       47.28     26.94 o 
   0   8  19      599.27      615.14     55.32 o 
  -5   9  19       46.59       23.24     49.42 o 
  -3   9  19     1075.03     1056.34    100.11 o 
  -1   9  19      133.81      180.34     37.24 o 
 -10   0  20      282.28      224.50     61.78 o 
  -8   0  20      266.78      267.02     62.20 o 
  -6   0  20      836.87      809.85     87.96 o 
  -4   0  20       16.08       21.78     31.62 o 
  -2   0  20      536.55      502.20     72.67 o 
   0   0  20      324.02      344.51     63.87 o 
   2   0  20        6.12      -34.35     28.27 o 
  -9   1  20      198.04      253.48     43.93 o 
  -7   1  20       33.65       45.39     27.66 o 
  -5   1  20      315.60      326.27     44.74 o 
  -3   1  20     1702.08     1726.23     82.48 o 
  -1   1  20       13.60      -23.89     19.92 o 
   1   1  20      185.42      240.17     52.04 o 
   3   1  20        6.09       24.54     26.34 o 
 -10   2  20      918.23     1063.62     74.36 o 
  -8   2  20      310.47      411.19     49.89 o 
  -6   2  20      769.68      711.25     59.88 o 
  -4   2  20      826.16      839.08    170.26 o 
  -2   2  20     1100.92     1176.47     75.08 o 
   0   2  20      657.79      693.36     58.18 o 
   2   2  20     1276.96     1282.02     76.04 o 
  -9   3  20     2155.04     2453.06    104.83 o 
  -7   3  20     1389.32     1338.97     77.50 o 
  -5   3  20     1618.95     1664.14     82.83 o 
  -3   3  20     1345.37     1384.83     75.82 o 
  -1   3  20        4.18       25.51     35.39 o 
   1   3  20       21.26       37.25     27.42 o 
  -8   4  20        0.15       -2.46     24.57 o 
  -6   4  20     1222.28     1222.33     73.19 o 
  -4   4  20      134.47      168.13     35.74 o 
  -2   4  20     1419.49     1237.57    120.63 o 
   0   4  20      386.41      419.53     48.78 o 
   2   4  20      209.73      207.18     41.46 o 
  -7   5  20      416.41      491.00     52.02 o 
  -5   5  20      542.71      590.51     62.41 o 
  -3   5  20       16.34       11.03     24.73 o 
  -1   5  20      141.79      127.36     34.91 o 
   1   5  20       63.24       48.39     28.72 o 
  -8   6  20       65.74       47.83     31.54 o 
  -6   6  20      635.09      690.96     60.45 o 
  -4   6  20      841.14      820.64    140.00 o 
  -2   6  20      434.51      550.85     52.32 o 
   0   6  20      595.39      611.91     57.44 o 
  -5   7  20     1042.83     1041.80     68.98 o 
  -3   7  20      916.39      978.43     67.78 o 
  -1   7  20      206.92      198.44     55.60 o 
  -4   8  20     1791.91     1862.63    131.10 o 
  -7   1  21      475.57      466.50     54.47 o 
  -5   1  21      728.60      823.82     65.45 o 
  -3   1  21      164.67      133.84     35.23 o 
  -1   1  21       89.03       59.56     28.10 o 
  -8   2  21       81.83       74.91     45.45 o 
  -6   2  21      249.60      195.98     47.33 o 
  -4   2  21      457.10      439.97     51.53 o 
  -2   2  21       21.99       -9.28     23.01 o 
   0   2  21     1975.49     1908.57     90.39 o 
  -7   3  21      432.15      463.43     84.19 o 
  -5   3  21       13.95       17.87     26.54 o 
  -3   3  21      642.45      535.21     54.71 o 
  -1   3  21       24.60       54.01     55.29 o 
  -6   4  21     1352.51     1656.35    117.70 o 
  -4   4  21     1938.29     2026.62     93.06 o 
  -2   4  21       88.49      106.02     33.68 o 
  -5   5  21       34.45       23.99     28.53 o 
  -3   5  21     1208.38     1115.12    121.57 o 
                                                 
